# Supplementary material for: Sporulation in soil as an overwinter survival strategy in Saccharomyces cerevisiae
Source: FEMS Yeast Res. 2015 Nov 13;16(1):fov102. doi: 10.1093/femsyr/fov102 (PMC5815064; doi:10.1093/femsyr/fov102)
Supplement: Supplementary Data [file fov102_supplementary_data.zip]

Archive with 8 entries (8 files):
- Supplementary Dataset 1.xlsx
- Supplementary Dataset 2.xlsx
- Supplementary Figure 1.pdf
- Supplementary Figure 2.pdf
- Supplementary Figure 3.TIF
- Supplementary Files.docx
- Supplementary Table 1.docx
- Supplementary Table 2.docx
