# Supplementary material for: Sporulation in soil as an overwinter survival strategy in Saccharomyces cerevisiae
Source: FEMS Yeast Res. 2015 Nov 13;16(1):fov102. doi: 10.1093/femsyr/fov102 (PMC5815064; doi:10.1093/femsyr/fov102)
Supplement: Supplementary Data [file fov102_supplementary_data.zip › Supplementary Dataset 1.xlsx]

## Sheet: Supplementary Dataset 1
Supplementary Dataset 1: The raw counts, proportions of cells sporulated and transformed proportions for each sample in the sporulation study. Note SM refers to sporulation media and SGM refers to synthetic grape juice media.
Genotype	Niche of isolation	Plate Type	Time Point	Replicate	Not sporulated	Sporulated	Total Cells Counted	Proportion Sporulated	Arcsine Trans
ACNCRsf_D10	Ferment	Agar	Day2	1	100	0	100	0	0
ACNCRsf_D10	Ferment	Agar	Day2	2	136	6	142	0.0422535	0.207032
ACNCRsf_D10	Ferment	Agar	Day2	3	149	1	150	0.00666667	0.0817407
ACNCRsf_D10	Ferment	SoilAgar	Day2	1	121	47	168	0.279762	0.557334
ACNCRsf_D10	Ferment	SoilAgar	Day2	2	108	31	139	0.223022	0.491843
ACNCRsf_D10	Ferment	SoilAgar	Day2	3	89	21	110	0.190909	0.452184
ACNCRsf_D10	Ferment	SM	Day2	1	100	0	100	0	0
ACNCRsf_D10	Ferment	SM	Day2	2	109	4	113	0.0353982	0.189272
ACNCRsf_D10	Ferment	SM	Day2	3	141	6	147	0.0408163	0.203431
ACNCRsf_D10	Ferment	SGM	Day2	1	100	0	100	0	0
ACNCRsf_D10	Ferment	SGM	Day2	2	100	0	100	0	0
ACNCRsf_D10	Ferment	SGM	Day2	3	100	0	100	0	0
ACNCRsf_D10	Ferment	Agar	Week2	1	75	42	117	0.358974	0.642432
ACNCRsf_D10	Ferment	Agar	Week2	2	55	50	105	0.47619	0.76158
ACNCRsf_D10	Ferment	Agar	Week2	3	100	0	100	0	0
ACNCRsf_D10	Ferment	SoilAgar	Week2	1	67	63	130	0.484615	0.770011
ACNCRsf_D10	Ferment	SoilAgar	Week2	2	62	39	101	0.386139	0.670529
ACNCRsf_D10	Ferment	SoilAgar	Week2	3	61	67	128	0.523438	0.808844
ACNCRsf_D10	Ferment	SM	Week2	1	69	57	126	0.452381	0.737707
ACNCRsf_D10	Ferment	SM	Week2	2	71	37	108	0.342593	0.625267
ACNCRsf_D10	Ferment	SM	Week2	3	70	55	125	0.44	0.725253
ACNCRsf_D10	Ferment	SGM	Week2	1	100	0	100	0	0
ACNCRsf_D10	Ferment	SGM	Week2	2	100	0	100	0	0
ACNCRsf_D10	Ferment	SGM	Week2	3	100	0	100	0	0
APRFVso_A1	Soil	Agar	Day2	1	125	4	129	0.0310078	0.177013
APRFVso_A1	Soil	Agar	Day2	2	141	2	143	0.013986	0.11854
APRFVso_A1	Soil	Agar	Day2	3	100	0	100	0	0
APRFVso_A1	Soil	SoilAgar	Day2	1	122	10	132	0.0757576	0.27884
APRFVso_A1	Soil	SoilAgar	Day2	2	100	0	100	0	0
APRFVso_A1	Soil	SoilAgar	Day2	3	126	11	137	0.080292	0.287294
APRFVso_A1	Soil	SM	Day2	1	122	20	142	0.140845	0.384713
APRFVso_A1	Soil	SM	Day2	2	105	21	126	0.166667	0.420534
APRFVso_A1	Soil	SM	Day2	3	119	22	141	0.156028	0.406072
APRFVso_A1	Soil	SGM	Day2	1	100	0	100	0	0
APRFVso_A1	Soil	SGM	Day2	2	100	0	100	0	0
APRFVso_A1	Soil	SGM	Day2	3	100	0	100	0	0
APRFVso_A1	Soil	Agar	Week2	1	54	65	119	0.546218	0.831683
APRFVso_A1	Soil	Agar	Week2	2	53	66	119	0.554622	0.840129
APRFVso_A1	Soil	Agar	Week2	3	68	47	115	0.408696	0.693579
APRFVso_A1	Soil	SoilAgar	Week2	1	53	56	109	0.513761	0.799161
APRFVso_A1	Soil	SoilAgar	Week2	2	53	61	114	0.535088	0.820515
APRFVso_A1	Soil	SoilAgar	Week2	3	45	70	115	0.608696	0.894969
APRFVso_A1	Soil	SM	Week2	1	47	84	131	0.641221	0.928568
APRFVso_A1	Soil	SM	Week2	2	44	82	126	0.650794	0.938577
APRFVso_A1	Soil	SM	Week2	3	29	92	121	0.760331	1.05921
APRFVso_A1	Soil	SGM	Week2	1	100	0	100	0	0
APRFVso_A1	Soil	SGM	Week2	2	100	0	100	0	0
APRFVso_A1	Soil	SGM	Week2	3	100	0	100	0	0
ATOACsf_C9	Ferment	Agar	Day2	1	221	49	270	0.181481	0.440074
ATOACsf_C9	Ferment	Agar	Day2	2	122	16	138	0.115942	0.347451
ATOACsf_C9	Ferment	Agar	Day2	3	84	23	107	0.214953	0.482088
ATOACsf_C9	Ferment	SoilAgar	Day2	1	180	32	212	0.150943	0.399019
ATOACsf_C9	Ferment	SoilAgar	Day2	2	138	19	157	0.121019	0.355307
ATOACsf_C9	Ferment	SoilAgar	Day2	3	107	24	131	0.183206	0.442307
ATOACsf_C9	Ferment	SM	Day2	1	89	43	132	0.325758	0.607421
ATOACsf_C9	Ferment	SM	Day2	2	73	50	123	0.406504	0.691349
ATOACsf_C9	Ferment	SM	Day2	3	107	53	160	0.33125	0.613268
ATOACsf_C9	Ferment	SGM	Day2	1	100	0	100	0	0
ATOACsf_C9	Ferment	SGM	Day2	2	100	0	100	0	0
ATOACsf_C9	Ferment	SGM	Day2	3	100	0	100	0	0
ATOACsf_C9	Ferment	Agar	Week2	1	29	90	119	0.756303	1.05451
ATOACsf_C9	Ferment	Agar	Week2	2	55	108	163	0.662577	0.950985
ATOACsf_C9	Ferment	Agar	Week2	3	43	75	118	0.635593	0.922711
ATOACsf_C9	Ferment	SoilAgar	Week2	1	40	87	127	0.685039	0.974945
ATOACsf_C9	Ferment	SoilAgar	Week2	2	28	91	119	0.764706	1.06435
ATOACsf_C9	Ferment	SoilAgar	Week2	3	41	100	141	0.70922	1.00126
ATOACsf_C9	Ferment	SM	Week2	1	12	101	113	0.893805	1.23886
ATOACsf_C9	Ferment	SM	Week2	2	14	99	113	0.876106	1.2111
ATOACsf_C9	Ferment	SM	Week2	3	14	109	123	0.886179	1.22667
ATOACsf_C9	Ferment	SGM	Week2	1	100	0	100	0	0
ATOACsf_C9	Ferment	SGM	Week2	2	100	0	100	0	0
ATOACsf_C9	Ferment	SGM	Week2	3	100	0	100	0	0
HCNKIso_B1	Soil	Agar	Day2	1	100	0	100	0	0
HCNKIso_B1	Soil	Agar	Day2	2	100	0	100	0	0
HCNKIso_B1	Soil	Agar	Day2	3	100	0	100	0	0
HCNKIso_B1	Soil	SoilAgar	Day2	1	118	2	120	0.0166667	0.129461
HCNKIso_B1	Soil	SoilAgar	Day2	2	100	0	100	0	0
HCNKIso_B1	Soil	SoilAgar	Day2	3	100	0	100	0	0
HCNKIso_B1	Soil	SM	Day2	1	124	6	130	0.0461538	0.216522
HCNKIso_B1	Soil	SM	Day2	2	110	3	113	0.0265487	0.163667
HCNKIso_B1	Soil	SM	Day2	3	118	5	123	0.0406504	0.203011
HCNKIso_B1	Soil	SGM	Day2	1	100	0	100	0	0
HCNKIso_B1	Soil	SGM	Day2	2	100	0	100	0	0
HCNKIso_B1	Soil	SGM	Day2	3	100	0	100	0	0
HCNKIso_B1	Soil	Agar	Week2	1	100	0	100	0	0
HCNKIso_B1	Soil	Agar	Week2	2	21	106	127	0.834646	1.15203
HCNKIso_B1	Soil	Agar	Week2	3	15	131	146	0.89726	1.24451
HCNKIso_B1	Soil	SoilAgar	Week2	1	62	54	116	0.465517	0.750888
HCNKIso_B1	Soil	SoilAgar	Week2	2	68	63	131	0.480916	0.76631
HCNKIso_B1	Soil	SoilAgar	Week2	3	67	59	126	0.468254	0.753631
HCNKIso_B1	Soil	SM	Week2	1	50	56	106	0.528302	0.813715
HCNKIso_B1	Soil	SM	Week2	2	53	85	138	0.615942	0.902405
HCNKIso_B1	Soil	SM	Week2	3	43	90	133	0.676692	0.965991
HCNKIso_B1	Soil	SGM	Week2	1	100	0	100	0	0
HCNKIso_B1	Soil	SGM	Week2	2	100	0	100	0	0
HCNKIso_B1	Soil	SGM	Week2	3	100	0	100	0	0
MARARso_A3	Soil	Agar	Day2	1	100	0	100	0	0
MARARso_A3	Soil	Agar	Day2	2	100	0	100	0	0
MARARso_A3	Soil	Agar	Day2	3	100	0	100	0	0
MARARso_A3	Soil	SoilAgar	Day2	1	121	16	137	0.116788	0.348771
MARARso_A3	Soil	SoilAgar	Day2	2	90	12	102	0.117647	0.350106
MARARso_A3	Soil	SoilAgar	Day2	3	106	7	113	0.0619469	0.251535
MARARso_A3	Soil	SM	Day2	1	87	18	105	0.171429	0.426887
MARARso_A3	Soil	SM	Day2	2	127	45	172	0.261628	0.536925
MARARso_A3	Soil	SM	Day2	3	114	25	139	0.179856	0.437962
MARARso_A3	Soil	SGM	Day2	1	100	0	100	0	0
MARARso_A3	Soil	SGM	Day2	2	100	0	100	0	0
MARARso_A3	Soil	SGM	Day2	3	100	0	100	0	0
MARARso_A3	Soil	Agar	Week2	1	73	56	129	0.434109	0.719314
MARARso_A3	Soil	Agar	Week2	2	86	60	146	0.410959	0.69588
MARARso_A3	Soil	Agar	Week2	3	77	63	140	0.45	0.735314
MARARso_A3	Soil	SoilAgar	Week2	1	49	120	169	0.710059	1.00219
MARARso_A3	Soil	SoilAgar	Week2	2	42	84	126	0.666667	0.955317
MARARso_A3	Soil	SoilAgar	Week2	3	43	86	129	0.666667	0.955317
MARARso_A3	Soil	SM	Week2	1	35	78	113	0.690265	0.980583
MARARso_A3	Soil	SM	Week2	2	33	72	105	0.685714	0.975672
MARARso_A3	Soil	SM	Week2	3	40	90	130	0.692308	0.982794
MARARso_A3	Soil	SGM	Week2	1	100	0	100	0	0
MARARso_A3	Soil	SGM	Week2	2	100	0	100	0	0
MARARso_A3	Soil	SGM	Week2	3	100	0	100	0	0
MARARso_B3	Soil	Agar	Day2	1	102	52	154	0.337662	0.620064
MARARso_B3	Soil	Agar	Day2	2	108	60	168	0.357143	0.640522
MARARso_B3	Soil	Agar	Day2	3	112	48	160	0.3	0.57964
MARARso_B3	Soil	SoilAgar	Day2	1	105	91	196	0.464286	0.749653
MARARso_B3	Soil	SoilAgar	Day2	2	80	76	156	0.487179	0.772576
MARARso_B3	Soil	SoilAgar	Day2	3	100	83	183	0.453552	0.738883
MARARso_B3	Soil	SM	Day2	1	97	29	126	0.230159	0.500368
MARARso_B3	Soil	SM	Day2	2	96	23	119	0.193277	0.45519
MARARso_B3	Soil	SM	Day2	3	96	30	126	0.238095	0.50974
MARARso_B3	Soil	SGM	Day2	1	100	0	100	0	0
MARARso_B3	Soil	SGM	Day2	2	100	0	100	0	0
MARARso_B3	Soil	SGM	Day2	3	100	0	100	0	0
MARARso_B3	Soil	Agar	Week2	1	50	52	102	0.509804	0.795203
MARARso_B3	Soil	Agar	Week2	2	39	78	117	0.666667	0.955317
MARARso_B3	Soil	Agar	Week2	3	43	76	119	0.638655	0.925895
MARARso_B3	Soil	SoilAgar	Week2	1	61	56	117	0.478632	0.764024
MARARso_B3	Soil	SoilAgar	Week2	2	53	62	115	0.53913	0.824569
MARARso_B3	Soil	SoilAgar	Week2	3	49	67	116	0.577586	0.863299
MARARso_B3	Soil	SM	Week2	1	23	129	152	0.848684	1.17126
MARARso_B3	Soil	SM	Week2	2	13	126	139	0.906475	1.26
MARARso_B3	Soil	SM	Week2	3	16	82	98	0.836735	1.15484
MARARso_B3	Soil	SGM	Week2	1	100	0	100	0	0
MARARso_B3	Soil	SGM	Week2	2	100	0	100	0	0
MARARso_B3	Soil	SGM	Week2	3	100	0	100	0	0
MARLIsf_G10	Ferment	Agar	Day2	1	124	1	125	0.008	0.0895624
MARLIsf_G10	Ferment	Agar	Day2	2	127	1	128	0.0078125	0.0885038
MARLIsf_G10	Ferment	Agar	Day2	3	117	5	122	0.0409836	0.203853
MARLIsf_G10	Ferment	SoilAgar	Day2	1	173	18	191	0.0942408	0.312025
MARLIsf_G10	Ferment	SoilAgar	Day2	2	111	9	120	0.075	0.277406
MARLIsf_G10	Ferment	SoilAgar	Day2	3	105	15	120	0.125	0.361367
MARLIsf_G10	Ferment	SM	Day2	1	64	48	112	0.428571	0.713724
MARLIsf_G10	Ferment	SM	Day2	2	87	56	143	0.391608	0.676139
MARLIsf_G10	Ferment	SM	Day2	3	60	48	108	0.444444	0.729728
MARLIsf_G10	Ferment	SGM	Day2	1	100	0	100	0	0
MARLIsf_G10	Ferment	SGM	Day2	2	100	0	100	0	0
MARLIsf_G10	Ferment	SGM	Day2	3	100	0	100	0	0
MARLIsf_G10	Ferment	Agar	Week2	1	55	56	111	0.504505	0.789903
MARLIsf_G10	Ferment	Agar	Week2	2	64	61	125	0.488	0.773397
MARLIsf_G10	Ferment	Agar	Week2	3	52	69	121	0.570248	0.855879
MARLIsf_G10	Ferment	SoilAgar	Week2	1	35	93	128	0.726562	1.02053
MARLIsf_G10	Ferment	SoilAgar	Week2	2	41	77	118	0.652542	0.940412
MARLIsf_G10	Ferment	SoilAgar	Week2	3	38	107	145	0.737931	1.03337
MARLIsf_G10	Ferment	SM	Week2	1	22	90	112	0.803571	1.11163
MARLIsf_G10	Ferment	SM	Week2	2	29	94	123	0.764228	1.06379
MARLIsf_G10	Ferment	SM	Week2	3	20	85	105	0.809524	1.11916
MARLIsf_G10	Ferment	SGM	Week2	1	100	0	100	0	0
MARLIsf_G10	Ferment	SGM	Week2	2	100	0	100	0	0
MARLIsf_G10	Ferment	SGM	Week2	3	100	0	100	0	0
MTKSKsf_B6	Ferment	Agar	Day2	1	130	2	132	0.0151515	0.123404
MTKSKsf_B6	Ferment	Agar	Day2	2	130	2	132	0.0151515	0.123404
MTKSKsf_B6	Ferment	Agar	Day2	3	100	0	100	0	0
MTKSKsf_B6	Ferment	SoilAgar	Day2	1	124	15	139	0.107914	0.334717
MTKSKsf_B6	Ferment	SoilAgar	Day2	2	164	16	180	0.0888889	0.302746
MTKSKsf_B6	Ferment	SoilAgar	Day2	3	141	15	156	0.0961538	0.315284
MTKSKsf_B6	Ferment	SM	Day2	1	92	15	107	0.140187	0.383766
MTKSKsf_B6	Ferment	SM	Day2	2	88	20	108	0.185185	0.44486
MTKSKsf_B6	Ferment	SM	Day2	3	75	33	108	0.305556	0.585686
MTKSKsf_B6	Ferment	SGM	Day2	1	100	0	100	0	0
MTKSKsf_B6	Ferment	SGM	Day2	2	100	0	100	0	0
MTKSKsf_B6	Ferment	SGM	Day2	3	100	0	100	0	0
MTKSKsf_B6	Ferment	Agar	Week2	1	57	78	135	0.577778	0.863493
MTKSKsf_B6	Ferment	Agar	Week2	2	54	84	138	0.608696	0.894969
MTKSKsf_B6	Ferment	Agar	Week2	3	55	52	107	0.485981	0.771378
MTKSKsf_B6	Ferment	SoilAgar	Week2	1	49	66	115	0.573913	0.859583
MTKSKsf_B6	Ferment	SoilAgar	Week2	2	49	76	125	0.608	0.894256
MTKSKsf_B6	Ferment	SoilAgar	Week2	3	57	61	118	0.516949	0.802351
MTKSKsf_B6	Ferment	SM	Week2	1	27	84	111	0.756757	1.05504
MTKSKsf_B6	Ferment	SM	Week2	2	28	82	110	0.745455	1.04196
MTKSKsf_B6	Ferment	SM	Week2	3	39	100	139	0.719424	1.01256
MTKSKsf_B6	Ferment	SGM	Week2	1	100	0	100	0	0
MTKSKsf_B6	Ferment	SGM	Week2	2	100	0	100	0	0
MTKSKsf_B6	Ferment	SGM	Week2	3	100	0	100	0	0
NSEERsf_E10	Ferment	Agar	Day2	1	100	0	100	0	0
NSEERsf_E10	Ferment	Agar	Day2	2	100	0	100	0	0
NSEERsf_E10	Ferment	Agar	Day2	3	100	0	100	0	0
NSEERsf_E10	Ferment	SoilAgar	Day2	1	114	4	118	0.0338983	0.185171
NSEERsf_E10	Ferment	SoilAgar	Day2	2	131	8	139	0.057554	0.242267
NSEERsf_E10	Ferment	SoilAgar	Day2	3	123	11	134	0.0820896	0.290585
NSEERsf_E10	Ferment	SM	Day2	1	100	0	100	0	0
NSEERsf_E10	Ferment	SM	Day2	2	100	0	100	0	0
NSEERsf_E10	Ferment	SM	Day2	3	100	0	100	0	0
NSEERsf_E10	Ferment	SGM	Day2	1	100	0	100	0	0
NSEERsf_E10	Ferment	SGM	Day2	2	100	0	100	0	0
NSEERsf_E10	Ferment	SGM	Day2	3	100	0	100	0	0
NSEERsf_E10	Ferment	Agar	Week2	1	72	46	118	0.389831	0.674317
NSEERsf_E10	Ferment	Agar	Week2	2	72	65	137	0.474453	0.75984
NSEERsf_E10	Ferment	Agar	Week2	3	70	48	118	0.40678	0.691629
NSEERsf_E10	Ferment	SoilAgar	Week2	1	43	78	121	0.644628	0.932123
NSEERsf_E10	Ferment	SoilAgar	Week2	2	59	52	111	0.468468	0.753846
NSEERsf_E10	Ferment	SoilAgar	Week2	3	51	64	115	0.556522	0.842041
NSEERsf_E10	Ferment	SM	Week2	1	36	88	124	0.709677	1.00177
NSEERsf_E10	Ferment	SM	Week2	2	59	99	158	0.626582	0.913373
NSEERsf_E10	Ferment	SM	Week2	3	43	87	130	0.669231	0.958039
NSEERsf_E10	Ferment	SGM	Week2	1	100	0	100	0	0
NSEERsf_E10	Ferment	SGM	Week2	2	100	0	100	0	0
NSEERsf_E10	Ferment	SGM	Week2	3	100	0	100	0	0
WDEOBso_B11	Soil	Agar	Day2	1	115	37	152	0.243421	0.515968
WDEOBso_B11	Soil	Agar	Day2	2	146	27	173	0.156069	0.406129
WDEOBso_B11	Soil	Agar	Day2	3	159	27	186	0.145161	0.390878
WDEOBso_B11	Soil	SoilAgar	Day2	1	110	50	160	0.3125	0.5932
WDEOBso_B11	Soil	SoilAgar	Day2	2	129	34	163	0.208589	0.4743
WDEOBso_B11	Soil	SoilAgar	Day2	3	129	29	158	0.183544	0.442744
WDEOBso_B11	Soil	SM	Day2	1	38	71	109	0.651376	0.939188
WDEOBso_B11	Soil	SM	Day2	2	42	72	114	0.631579	0.918545
WDEOBso_B11	Soil	SM	Day2	3	41	65	106	0.613208	0.899596
WDEOBso_B11	Soil	SGM	Day2	1	100	0	100	0	0
WDEOBso_B11	Soil	SGM	Day2	2	100	0	100	0	0
WDEOBso_B11	Soil	SGM	Day2	3	100	0	100	0	0
WDEOBso_B11	Soil	Agar	Week2	1	5	104	109	0.954128	1.35495
WDEOBso_B11	Soil	Agar	Week2	2	9	112	121	0.92562	1.29457
WDEOBso_B11	Soil	Agar	Week2	3	4	99	103	0.961165	1.37243
WDEOBso_B11	Soil	SoilAgar	Week2	1	24	104	128	0.8125	1.12296
WDEOBso_B11	Soil	SoilAgar	Week2	2	10	94	104	0.903846	1.25551
WDEOBso_B11	Soil	SoilAgar	Week2	3	14	91	105	0.866667	1.197
WDEOBso_B11	Soil	SM	Week2	1	0	100	100	1	1.5708
WDEOBso_B11	Soil	SM	Week2	2	6	157	163	0.96319	1.37774
WDEOBso_B11	Soil	SM	Week2	3	1	130	131	0.992366	1.48331
WDEOBso_B11	Soil	SGM	Week2	1	100	0	100	0	0
WDEOBso_B11	Soil	SGM	Week2	2	100	0	100	0	0
WDEOBso_B11	Soil	SGM	Week2	3	100	0	100	0	0
WPRBOsf_C8	Ferment	Agar	Day2	1	136	4	140	0.0285714	0.169846
WPRBOsf_C8	Ferment	Agar	Day2	2	149	8	157	0.0509554	0.227695
WPRBOsf_C8	Ferment	Agar	Day2	3	143	1	144	0.00694444	0.0834301
WPRBOsf_C8	Ferment	SoilAgar	Day2	1	145	10	155	0.0645161	0.256814
WPRBOsf_C8	Ferment	SoilAgar	Day2	2	117	12	129	0.0930233	0.309935
WPRBOsf_C8	Ferment	SoilAgar	Day2	3	119	21	140	0.15	0.397699
WPRBOsf_C8	Ferment	SM	Day2	1	107	31	138	0.224638	0.493782
WPRBOsf_C8	Ferment	SM	Day2	2	105	30	135	0.222222	0.490883
WPRBOsf_C8	Ferment	SM	Day2	3	109	38	147	0.258503	0.533363
WPRBOsf_C8	Ferment	SGM	Day2	1	100	0	100	0	0
WPRBOsf_C8	Ferment	SGM	Day2	2	100	0	100	0	0
WPRBOsf_C8	Ferment	SGM	Day2	3	100	0	100	0	0
WPRBOsf_C8	Ferment	Agar	Week2	1	46	78	124	0.629032	0.915907
WPRBOsf_C8	Ferment	Agar	Week2	2	46	69	115	0.6	0.886077
WPRBOsf_C8	Ferment	Agar	Week2	3	56	65	121	0.53719	0.822623
WPRBOsf_C8	Ferment	SoilAgar	Week2	1	53	71	124	0.572581	0.858236
WPRBOsf_C8	Ferment	SoilAgar	Week2	2	54	63	117	0.538462	0.823898
WPRBOsf_C8	Ferment	SoilAgar	Week2	3	50	77	127	0.606299	0.892515
WPRBOsf_C8	Ferment	SM	Week2	1	12	101	113	0.893805	1.23886
WPRBOsf_C8	Ferment	SM	Week2	2	14	99	113	0.876106	1.2111
WPRBOsf_C8	Ferment	SM	Week2	3	14	109	123	0.886179	1.22667
WPRBOsf_C8	Ferment	SGM	Week2	1	100	0	100	0	0
WPRBOsf_C8	Ferment	SGM	Week2	2	100	0	100	0	0
WPRBOsf_C8	Ferment	SGM	Week2	3	100	0	100	0	0
WVBVBso_A2	Soil	Agar	Day2	1	146	15	161	0.0931677	0.310184
WVBVBso_A2	Soil	Agar	Day2	2	94	13	107	0.121495	0.356036
WVBVBso_A2	Soil	Agar	Day2	3	122	15	137	0.109489	0.337248
WVBVBso_A2	Soil	SoilAgar	Day2	1	93	69	162	0.425926	0.71105
WVBVBso_A2	Soil	SoilAgar	Day2	2	76	48	124	0.387097	0.671513
WVBVBso_A2	Soil	SoilAgar	Day2	3	94	87	181	0.480663	0.766056
WVBVBso_A2	Soil	SM	Day2	1	55	52	107	0.485981	0.771378
WVBVBso_A2	Soil	SM	Day2	2	52	58	110	0.527273	0.812684
WVBVBso_A2	Soil	SM	Day2	3	55	60	115	0.521739	0.807144
WVBVBso_A2	Soil	SGM	Day2	1	100	0	100	0	0
WVBVBso_A2	Soil	SGM	Day2	2	100	0	100	0	0
WVBVBso_A2	Soil	SGM	Day2	3	100	0	100	0	0
WVBVBso_A2	Soil	Agar	Week2	1	54	69	123	0.560976	0.846526
WVBVBso_A2	Soil	Agar	Week2	2	57	54	111	0.486486	0.771883
WVBVBso_A2	Soil	Agar	Week2	3	52	53	105	0.504762	0.79016
WVBVBso_A2	Soil	SoilAgar	Week2	1	50	53	103	0.514563	0.799963
WVBVBso_A2	Soil	SoilAgar	Week2	2	54	53	107	0.495327	0.780725
WVBVBso_A2	Soil	SoilAgar	Week2	3	32	76	108	0.703704	0.995205
WVBVBso_A2	Soil	SM	Week2	1	8	114	122	0.934426	1.31184
WVBVBso_A2	Soil	SM	Week2	2	10	105	115	0.913043	1.27146
WVBVBso_A2	Soil	SM	Week2	3	8	117	125	0.936	1.31503
WVBVBso_A2	Soil	SGM	Week2	1	100	0	100	0	0
WVBVBso_A2	Soil	SGM	Week2	2	100	0	100	0	0
WVBVBso_A2	Soil	SGM	Week2	3	100	0	100	0	0
