# Supplementary material for: Sporulation in soil as an overwinter survival strategy in Saccharomyces cerevisiae
Source: FEMS Yeast Res. 2015 Nov 13;16(1):fov102. doi: 10.1093/femsyr/fov102 (PMC5815064; doi:10.1093/femsyr/fov102)
Supplement: Supplementary Data [file fov102_supplementary_data.zip › Supplementary Dataset 2.xlsx]

## Sheet: Supplementary Dataset 2
Supplementary Dataset S2: The raw data, proportions and transformed proportions for each sample in the time course study.
Genotype	Niche of isolation	Plate Type	Time Point	Replicate	Not Sporulated	Dyads	Tetrads	Total Cells	Total Sporulating	Proportion Sporulating	ArcSine Trans of Proportion Sporulating	Proportion of Tetrads	ArcSine Trans of Proportion of Tetrads
APRFVso_A1	Soil	SoilAgar	Day1	1	150	0	0	150	0	0	0	0	0
APRFVso_A1	Soil	SoilAgar	Day1	2	150	0	0	150	0	0	0	0	0
APRFVso_A1	Soil	SoilAgar	Day1	3	150	0	0	150	0	0	0	0	0
APRFVso_A1	Soil	Agar	Day1	1	150	0	0	150	0	0	0	0	0
APRFVso_A1	Soil	Agar	Day1	2	150	0	0	150	0	0	0	0	0
APRFVso_A1	Soil	Agar	Day1	3	150	0	0	150	0	0	0	0	0
ATOACsf_C9	Ferment	SoilAgar	Day1	1	150	0	0	150	0	0	0	0	0
ATOACsf_C9	Ferment	SoilAgar	Day1	2	150	0	0	150	0	0	0	0	0
ATOACsf_C9	Ferment	SoilAgar	Day1	3	150	0	0	150	0	0	0	0	0
ATOACsf_C9	Ferment	Agar	Day1	1	150	0	0	150	0	0	0	0	0
ATOACsf_C9	Ferment	Agar	Day1	2	150	0	0	150	0	0	0	0	0
ATOACsf_C9	Ferment	Agar	Day1	3	150	0	0	150	0	0	0	0	0
ACNCRsf_D10	Ferment	SoilAgar	Day1	1	150	0	0	150	0	0	0	0	0
ACNCRsf_D10	Ferment	SoilAgar	Day1	2	150	0	0	150	0	0	0	0	0
ACNCRsf_D10	Ferment	SoilAgar	Day1	3	150	0	0	150	0	0	0	0	0
ACNCRsf_D10	Ferment	Agar	Day1	1	150	0	0	150	0	0	0	0	0
ACNCRsf_D10	Ferment	Agar	Day1	2	150	0	0	150	0	0	0	0	0
ACNCRsf_D10	Ferment	Agar	Day1	3	150	0	0	150	0	0	0	0	0
HCNKIso_B1	Soil	SoilAgar	Day1	1	150	0	0	150	0	0	0	0	0
HCNKIso_B1	Soil	SoilAgar	Day1	2	150	0	0	150	0	0	0	0	0
HCNKIso_B1	Soil	SoilAgar	Day1	3	150	0	0	150	0	0	0	0	0
HCNKIso_B1	Soil	Agar	Day1	1	150	0	0	150	0	0	0	0	0
HCNKIso_B1	Soil	Agar	Day1	2	150	0	0	150	0	0	0	0	0
HCNKIso_B1	Soil	Agar	Day1	3	150	0	0	150	0	0	0	0	0
MARARso_B3	Soil	SoilAgar	Day1	1	150	0	0	150	0	0	0	0	0
MARARso_B3	Soil	SoilAgar	Day1	2	150	0	0	150	0	0	0	0	0
MARARso_B3	Soil	SoilAgar	Day1	3	150	0	0	150	0	0	0	0	0
MARARso_B3	Soil	Agar	Day1	1	150	0	0	150	0	0	0	0	0
MARARso_B3	Soil	Agar	Day1	2	150	0	0	150	0	0	0	0	0
MARARso_B3	Soil	Agar	Day1	3	150	0	0	150	0	0	0	0	0
MARARso_A3	Soil	SoilAgar	Day1	1	150	0	0	150	0	0	0	0	0
MARARso_A3	Soil	SoilAgar	Day1	2	150	0	0	150	0	0	0	0	0
MARARso_A3	Soil	SoilAgar	Day1	3	150	0	0	150	0	0	0	0	0
MARARso_A3	Soil	Agar	Day1	1	150	0	0	150	0	0	0	0	0
MARARso_A3	Soil	Agar	Day1	2	150	0	0	150	0	0	0	0	0
MARARso_A3	Soil	Agar	Day1	3	150	0	0	150	0	0	0	0	0
MARLIsf_G10	Ferment	SoilAgar	Day1	1	150	0	0	150	0	0	0	0	0
MARLIsf_G10	Ferment	SoilAgar	Day1	2	150	0	0	150	0	0	0	0	0
MARLIsf_G10	Ferment	SoilAgar	Day1	3	150	0	0	150	0	0	0	0	0
MARLIsf_G10	Ferment	Agar	Day1	1	150	0	0	150	0	0	0	0	0
MARLIsf_G10	Ferment	Agar	Day1	2	150	0	0	150	0	0	0	0	0
MARLIsf_G10	Ferment	Agar	Day1	3	150	0	0	150	0	0	0	0	0
MTKSKsf_B6	Ferment	SoilAgar	Day1	1	150	0	0	150	0	0	0	0	0
MTKSKsf_B6	Ferment	SoilAgar	Day1	2	150	0	0	150	0	0	0	0	0
MTKSKsf_B6	Ferment	SoilAgar	Day1	3	150	0	0	150	0	0	0	0	0
MTKSKsf_B6	Ferment	Agar	Day1	1	150	0	0	150	0	0	0	0	0
MTKSKsf_B6	Ferment	Agar	Day1	2	150	0	0	150	0	0	0	0	0
MTKSKsf_B6	Ferment	Agar	Day1	3	150	0	0	150	0	0	0	0	0
NSEERsf_E10	Ferment	SoilAgar	Day1	1	150	0	0	150	0	0	0	0	0
NSEERsf_E10	Ferment	SoilAgar	Day1	2	150	0	0	150	0	0	0	0	0
NSEERsf_E10	Ferment	SoilAgar	Day1	3	150	0	0	150	0	0	0	0	0
NSEERsf_E10	Ferment	Agar	Day1	1	150	0	0	150	0	0	0	0	0
NSEERsf_E10	Ferment	Agar	Day1	2	150	0	0	150	0	0	0	0	0
NSEERsf_E10	Ferment	Agar	Day1	3	150	0	0	150	0	0	0	0	0
WDEOBso_B11	Soil	SoilAgar	Day1	1	150	0	0	150	0	0	0	0	0
WDEOBso_B11	Soil	SoilAgar	Day1	2	150	0	0	150	0	0	0	0	0
WDEOBso_B11	Soil	SoilAgar	Day1	3	150	0	0	150	0	0	0	0	0
WDEOBso_B11	Soil	Agar	Day1	1	150	0	0	150	0	0	0	0	0
WDEOBso_B11	Soil	Agar	Day1	2	150	0	0	150	0	0	0	0	0
WDEOBso_B11	Soil	Agar	Day1	3	150	0	0	150	0	0	0	0	0
WVBVBso_A2	Soil	SoilAgar	Day1	1	150	0	0	150	0	0	0	0	0
WVBVBso_A2	Soil	SoilAgar	Day1	2	150	0	0	150	0	0	0	0	0
WVBVBso_A2	Soil	SoilAgar	Day1	3	150	0	0	150	0	0	0	0	0
WVBVBso_A2	Soil	Agar	Day1	1	150	0	0	150	0	0	0	0	0
WVBVBso_A2	Soil	Agar	Day1	2	150	0	0	150	0	0	0	0	0
WVBVBso_A2	Soil	Agar	Day1	3	150	0	0	150	0	0	0	0	0
WPRBOsf_C8	Ferment	SoilAgar	Day1	1	150	0	0	150	0	0	0	0	0
WPRBOsf_C8	Ferment	SoilAgar	Day1	2	150	0	0	150	0	0	0	0	0
WPRBOsf_C8	Ferment	SoilAgar	Day1	3	150	0	0	150	0	0	0	0	0
WPRBOsf_C8	Ferment	Agar	Day1	1	150	0	0	150	0	0	0	0	0
WPRBOsf_C8	Ferment	Agar	Day1	2	150	0	0	150	0	0	0	0	0
WPRBOsf_C8	Ferment	Agar	Day1	3	150	0	0	150	0	0	0	0	0
APRFVso_A1	Soil	SoilAgar	Day2	1	150	0	0	150	0	0	0	0	0
APRFVso_A1	Soil	SoilAgar	Day2	2	150	0	0	150	0	0	0	0	0
APRFVso_A1	Soil	SoilAgar	Day2	3	150	0	0	150	0	0	0	0	0
APRFVso_A1	Soil	Agar	Day2	1	150	0	0	150	0	0	0	0	0
APRFVso_A1	Soil	Agar	Day2	2	150	0	0	150	0	0	0	0	0
APRFVso_A1	Soil	Agar	Day2	3	150	0	0	150	0	0	0	0	0
ATOACsf_C9	Ferment	SoilAgar	Day2	1	99	44	48	191	92	0.481675	0.767069	0.521739	0.807144
ATOACsf_C9	Ferment	SoilAgar	Day2	2	99	67	33	199	100	0.502513	0.787911	0.33	0.61194
ATOACsf_C9	Ferment	SoilAgar	Day2	3	117	59	51	227	110	0.484581	0.769977	0.463636	0.749002
ATOACsf_C9	Ferment	Agar	Day2	1	99	84	14	197	98	0.497462	0.78286	0.142857	0.387597
ATOACsf_C9	Ferment	Agar	Day2	2	93	79	16	188	95	0.505319	0.790717	0.168421	0.422883
ATOACsf_C9	Ferment	Agar	Day2	3	80	54	22	156	76	0.487179	0.772576	0.289474	0.568095
ACNCRsf_D10	Ferment	SoilAgar	Day2	1	142	7	17	166	24	0.144578	0.39005	0.708333	1.00029
ACNCRsf_D10	Ferment	SoilAgar	Day2	2	123	18	23	164	41	0.25	0.523599	0.560976	0.846526
ACNCRsf_D10	Ferment	SoilAgar	Day2	3	128	15	19	162	34	0.209877	0.475882	0.558824	0.844358
ACNCRsf_D10	Ferment	Agar	Day2	1	158	5	2	165	7	0.0424242	0.207456	0.285714	0.563943
ACNCRsf_D10	Ferment	Agar	Day2	2	149	3	4	156	7	0.0448718	0.213447	0.571429	0.857072
ACNCRsf_D10	Ferment	Agar	Day2	3	190	5	6	201	11	0.0547264	0.236125	0.545455	0.830916
HCNKIso_B1	Soil	SoilAgar	Day2	1	150	0	0	150	0	0	0	0	0
HCNKIso_B1	Soil	SoilAgar	Day2	2	150	0	0	150	0	0	0	0	0
HCNKIso_B1	Soil	SoilAgar	Day2	3	150	0	0	150	0	0	0	0	0
HCNKIso_B1	Soil	Agar	Day2	1	150	0	0	150	0	0	0	0	0
HCNKIso_B1	Soil	Agar	Day2	2	150	0	0	150	0	0	0	0	0
HCNKIso_B1	Soil	Agar	Day2	3	150	0	0	150	0	0	0	0	0
MARARso_B3	Soil	SoilAgar	Day2	1	144	42	11	197	53	0.269036	0.545314	0.207547	0.473016
MARARso_B3	Soil	SoilAgar	Day2	2	74	68	17	159	85	0.534591	0.820017	0.2	0.463648
MARARso_B3	Soil	SoilAgar	Day2	3	106	48	8	162	56	0.345679	0.628516	0.142857	0.387597
MARARso_B3	Soil	Agar	Day2	1	119	56	6	181	62	0.342541	0.625213	0.0967742	0.316335
MARARso_B3	Soil	Agar	Day2	2	127	59	3	189	62	0.328042	0.609856	0.0483871	0.221784
MARARso_B3	Soil	Agar	Day2	3	102	61	8	171	69	0.403509	0.688298	0.115942	0.347451
MARARso_A3	Soil	SoilAgar	Day2	1	143	1	9	153	10	0.0653595	0.258525	0.9	1.24905
MARARso_A3	Soil	SoilAgar	Day2	2	157	1	12	170	13	0.0764706	0.280185	0.923077	1.28976
MARARso_A3	Soil	SoilAgar	Day2	3	167	8	17	192	25	0.130208	0.369173	0.68	0.969532
MARARso_A3	Soil	Agar	Day2	1	159	2	2	163	4	0.0245399	0.1573	0.5	0.785398
MARARso_A3	Soil	Agar	Day2	2	172	1	2	175	3	0.0171429	0.131308	0.666667	0.955317
MARARso_A3	Soil	Agar	Day2	3	179	3	5	187	8	0.0427807	0.208339	0.625	0.911738
MARLIsf_G10	Ferment	SoilAgar	Day2	1	146	12	1	159	13	0.081761	0.289986	0.0769231	0.281035
MARLIsf_G10	Ferment	SoilAgar	Day2	2	149	13	2	164	15	0.0914634	0.30724	0.133333	0.373792
MARLIsf_G10	Ferment	SoilAgar	Day2	3	125	23	4	152	27	0.177632	0.435059	0.148148	0.3951
MARLIsf_G10	Ferment	Agar	Day2	1	147	8	2	157	10	0.0636943	0.255136	0.2	0.463648
MARLIsf_G10	Ferment	Agar	Day2	2	154	3	0	157	3	0.0191083	0.138677	0	0
MARLIsf_G10	Ferment	Agar	Day2	3	147	6	0	153	6	0.0392157	0.199347	0	0
MTKSKsf_B6	Ferment	SoilAgar	Day2	1	137	15	10	162	25	0.154321	0.403715	0.4	0.684719
MTKSKsf_B6	Ferment	SoilAgar	Day2	2	171	22	12	205	34	0.165854	0.419443	0.352941	0.636132
MTKSKsf_B6	Ferment	SoilAgar	Day2	3	148	21	8	177	29	0.163842	0.416731	0.275862	0.55298
MTKSKsf_B6	Ferment	Agar	Day2	1	155	6	2	163	8	0.0490798	0.223393	0.25	0.523599
MTKSKsf_B6	Ferment	Agar	Day2	2	153	3	2	158	5	0.0316456	0.178844	0.4	0.684719
MTKSKsf_B6	Ferment	Agar	Day2	3	157	7	3	167	10	0.0598802	0.247215	0.3	0.57964
NSEERsf_E10	Ferment	SoilAgar	Day2	1	116	2	1	119	3	0.0252101	0.159452	0.333333	0.61548
NSEERsf_E10	Ferment	SoilAgar	Day2	2	121	5	5	131	10	0.0763359	0.279931	0.5	0.785398
NSEERsf_E10	Ferment	SoilAgar	Day2	3	173	7	3	183	10	0.0546448	0.235945	0.3	0.57964
NSEERsf_E10	Ferment	Agar	Day2	1	136	1	1	138	2	0.0144928	0.120679	0.5	0.785398
NSEERsf_E10	Ferment	Agar	Day2	2	150	3	1	154	4	0.025974	0.161871	0.25	0.523599
NSEERsf_E10	Ferment	Agar	Day2	3	150	2	0	152	2	0.0131579	0.114961	0	0
WDEOBso_B11	Soil	SoilAgar	Day2	1	99	69	19	187	88	0.470588	0.755969	0.215909	0.483251
WDEOBso_B11	Soil	SoilAgar	Day2	2	128	56	6	190	62	0.326316	0.608017	0.0967742	0.316335
WDEOBso_B11	Soil	SoilAgar	Day2	3	81	68	16	165	84	0.509091	0.79449	0.190476	0.451633
WDEOBso_B11	Soil	Agar	Day2	1	122	34	5	161	39	0.242236	0.514586	0.128205	0.366187
WDEOBso_B11	Soil	Agar	Day2	2	132	38	5	175	43	0.245714	0.518636	0.116279	0.347977
WDEOBso_B11	Soil	Agar	Day2	3	134	29	6	169	35	0.207101	0.472465	0.171429	0.426887
WVBVBso_A2	Soil	SoilAgar	Day2	1	110	23	44	177	67	0.378531	0.662702	0.656716	0.944801
WVBVBso_A2	Soil	SoilAgar	Day2	2	90	15	74	179	89	0.497207	0.782605	0.831461	1.14776
WVBVBso_A2	Soil	SoilAgar	Day2	3	106	10	78	194	88	0.453608	0.73894	0.886364	1.22696
WVBVBso_A2	Soil	Agar	Day2	1	132	7	24	163	31	0.190184	0.451261	0.774194	1.07562
WVBVBso_A2	Soil	Agar	Day2	2	134	13	19	166	32	0.192771	0.454549	0.59375	0.879706
WVBVBso_A2	Soil	Agar	Day2	3	176	5	19	200	24	0.12	0.353742	0.791667	1.09681
WPRBOsf_C8	Ferment	SoilAgar	Day2	1	114	9	35	158	44	0.278481	0.555906	0.795455	1.10149
WPRBOsf_C8	Ferment	SoilAgar	Day2	2	131	7	21	159	28	0.176101	0.433052	0.75	1.0472
WPRBOsf_C8	Ferment	SoilAgar	Day2	3	119	11	23	153	34	0.222222	0.490883	0.676471	0.965755
WPRBOsf_C8	Ferment	Agar	Day2	1	150	0	0	150	0	0	0	0	0
WPRBOsf_C8	Ferment	Agar	Day2	2	150	0	0	150	0	0	0	0	0
WPRBOsf_C8	Ferment	Agar	Day2	3	165	3	9	177	12	0.0677966	0.263414	0.75	1.0472
APRFVso_A1	Soil	SoilAgar	Day3	1	151	0	5	156	5	0.0320513	0.179999	1	1.5708
APRFVso_A1	Soil	SoilAgar	Day3	2	150	0	0	150	0	0	0	0	0
APRFVso_A1	Soil	SoilAgar	Day3	3	165	1	9	175	10	0.0571429	0.241383	0.9	1.24905
APRFVso_A1	Soil	Agar	Day3	1	166	3	2	171	5	0.0292398	0.171841	0.4	0.684719
APRFVso_A1	Soil	Agar	Day3	2	173	6	3	182	9	0.0494505	0.22425	0.333333	0.61548
APRFVso_A1	Soil	Agar	Day3	3	175	4	2	181	6	0.0331492	0.18309	0.333333	0.61548
ATOACsf_C9	Ferment	SoilAgar	Day3	1	67	77	32	176	109	0.619318	0.905879	0.293578	0.572611
ATOACsf_C9	Ferment	SoilAgar	Day3	2	56	60	43	159	103	0.647799	0.935439	0.417476	0.702495
ATOACsf_C9	Ferment	SoilAgar	Day3	3	79	52	37	168	89	0.529762	0.815178	0.41573	0.700724
ATOACsf_C9	Ferment	Agar	Day3	1	92	85	13	190	98	0.515789	0.80119	0.132653	0.37279
ATOACsf_C9	Ferment	Agar	Day3	2	84	102	13	199	115	0.577889	0.863606	0.113043	0.3429
ATOACsf_C9	Ferment	Agar	Day3	3	87	59	16	162	75	0.462963	0.748327	0.213333	0.480114
ACNCRsf_D10	Ferment	SoilAgar	Day3	1	137	20	13	170	33	0.194118	0.456253	0.393939	0.678526
ACNCRsf_D10	Ferment	SoilAgar	Day3	2	92	51	29	172	80	0.465116	0.750486	0.3625	0.646103
ACNCRsf_D10	Ferment	SoilAgar	Day3	3	92	42	25	159	67	0.421384	0.706454	0.373134	0.65713
ACNCRsf_D10	Ferment	Agar	Day3	1	140	30	11	181	41	0.226519	0.496033	0.268293	0.544476
ACNCRsf_D10	Ferment	Agar	Day3	2	146	21	6	173	27	0.156069	0.406129	0.222222	0.490883
ACNCRsf_D10	Ferment	Agar	Day3	3	131	30	4	165	34	0.206061	0.471181	0.117647	0.350106
HCNKIso_B1	Soil	SoilAgar	Day3	1	182	3	2	187	5	0.026738	0.164255	0.4	0.684719
HCNKIso_B1	Soil	SoilAgar	Day3	2	205	8	8	221	16	0.0723982	0.272426	0.5	0.785398
HCNKIso_B1	Soil	SoilAgar	Day3	3	165	3	3	171	6	0.0350877	0.18843	0.5	0.785398
HCNKIso_B1	Soil	Agar	Day3	1	150	0	0	150	0	0	0	0	0
HCNKIso_B1	Soil	Agar	Day3	2	150	0	0	150	0	0	0	0	0
HCNKIso_B1	Soil	Agar	Day3	3	202	1	1	204	2	0.00980392	0.0991773	0.5	0.785398
MARARso_B3	Soil	SoilAgar	Day3	1	81	76	20	177	96	0.542373	0.827822	0.208333	0.473985
MARARso_B3	Soil	SoilAgar	Day3	2	62	87	17	166	104	0.626506	0.913294	0.163462	0.416217
MARARso_B3	Soil	SoilAgar	Day3	3	60	93	7	160	100	0.625	0.911738	0.07	0.267763
MARARso_B3	Soil	Agar	Day3	1	77	86	4	167	90	0.538922	0.82436	0.0444444	0.212412
MARARso_B3	Soil	Agar	Day3	2	91	68	4	163	72	0.441718	0.726983	0.0555556	0.237941
MARARso_B3	Soil	Agar	Day3	3	86	96	4	186	100	0.537634	0.823068	0.04	0.201358
MARARso_A3	Soil	SoilAgar	Day3	1	122	33	25	180	58	0.322222	0.603644	0.431034	0.716212
MARARso_A3	Soil	SoilAgar	Day3	2	127	16	25	168	41	0.244048	0.516698	0.609756	0.896055
MARARso_A3	Soil	SoilAgar	Day3	3	127	36	16	179	52	0.290503	0.569229	0.307692	0.588003
MARARso_A3	Soil	Agar	Day3	1	155	42	2	199	44	0.221106	0.489538	0.0454545	0.21485
MARARso_A3	Soil	Agar	Day3	2	127	26	8	161	34	0.21118	0.477481	0.235294	0.506445
MARARso_A3	Soil	Agar	Day3	3	145	30	2	177	32	0.180791	0.439178	0.0625	0.25268
MARLIsf_G10	Ferment	SoilAgar	Day3	1	102	55	6	163	61	0.374233	0.658266	0.0983607	0.319008
MARLIsf_G10	Ferment	SoilAgar	Day3	2	98	66	10	174	76	0.436782	0.72201	0.131579	0.371204
MARLIsf_G10	Ferment	SoilAgar	Day3	3	96	79	7	182	86	0.472527	0.757912	0.0813953	0.289318
MARLIsf_G10	Ferment	Agar	Day3	1	97	70	1	168	71	0.422619	0.707705	0.0140845	0.118959
MARLIsf_G10	Ferment	Agar	Day3	2	100	58	0	158	58	0.367089	0.65087	0	0
MARLIsf_G10	Ferment	Agar	Day3	3	143	32	0	175	32	0.182857	0.441856	0	0
MTKSKsf_B6	Ferment	SoilAgar	Day3	1	118	50	11	179	61	0.340782	0.623359	0.180328	0.438576
MTKSKsf_B6	Ferment	SoilAgar	Day3	2	97	44	11	152	55	0.361842	0.645419	0.2	0.463648
MTKSKsf_B6	Ferment	SoilAgar	Day3	3	103	63	11	177	74	0.418079	0.703106	0.148649	0.395804
MTKSKsf_B6	Ferment	Agar	Day3	1	133	46	10	189	56	0.296296	0.575591	0.178571	0.436287
MTKSKsf_B6	Ferment	Agar	Day3	2	131	34	3	168	37	0.220238	0.488493	0.0810811	0.288743
MTKSKsf_B6	Ferment	Agar	Day3	3	123	42	3	168	45	0.267857	0.543984	0.0666667	0.261157
NSEERsf_E10	Ferment	SoilAgar	Day3	1	186	12	3	201	15	0.0746269	0.276696	0.2	0.463648
NSEERsf_E10	Ferment	SoilAgar	Day3	2	137	18	9	164	27	0.164634	0.417801	0.333333	0.61548
NSEERsf_E10	Ferment	SoilAgar	Day3	3	138	20	1	159	21	0.132075	0.371938	0.047619	0.219988
NSEERsf_E10	Ferment	Agar	Day3	1	185	11	2	198	13	0.0656566	0.259126	0.153846	0.403057
NSEERsf_E10	Ferment	Agar	Day3	2	180	17	2	199	19	0.0954774	0.314135	0.105263	0.330423
NSEERsf_E10	Ferment	Agar	Day3	3	152	12	2	166	14	0.0843373	0.294654	0.142857	0.387597
WDEOBso_B11	Soil	SoilAgar	Day3	1	55	103	6	164	109	0.664634	0.953162	0.0550459	0.236826
WDEOBso_B11	Soil	SoilAgar	Day3	2	63	100	9	172	109	0.633721	0.920767	0.0825688	0.291457
WDEOBso_B11	Soil	SoilAgar	Day3	3	55	107	20	182	127	0.697802	0.988761	0.15748	0.408069
WDEOBso_B11	Soil	Agar	Day3	1	81	64	11	156	75	0.480769	0.766163	0.146667	0.39301
WDEOBso_B11	Soil	Agar	Day3	2	75	79	7	161	86	0.534161	0.819586	0.0813953	0.289318
WDEOBso_B11	Soil	Agar	Day3	3	80	83	14	177	97	0.548023	0.833495	0.14433	0.389697
WVBVBso_A2	Soil	SoilAgar	Day3	1	92	16	74	182	90	0.494505	0.779904	0.822222	1.13555
WVBVBso_A2	Soil	SoilAgar	Day3	2	89	42	88	219	130	0.593607	0.879561	0.676923	0.966238
WVBVBso_A2	Soil	SoilAgar	Day3	3	88	29	49	166	78	0.46988	0.755259	0.628205	0.915051
WVBVBso_A2	Soil	Agar	Day3	1	129	10	28	167	38	0.227545	0.497257	0.736842	1.03213
WVBVBso_A2	Soil	Agar	Day3	2	131	16	31	178	47	0.264045	0.53967	0.659574	0.947814
WVBVBso_A2	Soil	Agar	Day3	3	143	15	22	180	37	0.205556	0.470556	0.594595	0.880566
WPRBOsf_C8	Ferment	SoilAgar	Day3	1	104	32	50	186	82	0.44086	0.72612	0.609756	0.896055
WPRBOsf_C8	Ferment	SoilAgar	Day3	2	118	24	60	202	84	0.415842	0.700837	0.714286	1.00685
WPRBOsf_C8	Ferment	SoilAgar	Day3	3	118	27	40	185	67	0.362162	0.645752	0.597015	0.883032
WPRBOsf_C8	Ferment	Agar	Day3	1	150	0	0	150	0	0	0	0	0
WPRBOsf_C8	Ferment	Agar	Day3	2	150	0	0	150	0	0	0	0	0
WPRBOsf_C8	Ferment	Agar	Day3	3	147	8	24	179	32	0.178771	0.436547	0.75	1.0472
APRFVso_A1	Soil	SoilAgar	Day4	1	154	5	13	172	18	0.104651	0.329424	0.722222	1.01568
APRFVso_A1	Soil	SoilAgar	Day4	2	147	1	8	156	9	0.0576923	0.242564	0.888889	1.23096
APRFVso_A1	Soil	SoilAgar	Day4	3	140	11	8	159	19	0.119497	0.352967	0.421053	0.706119
APRFVso_A1	Soil	Agar	Day4	1	133	23	3	159	26	0.163522	0.416299	0.115385	0.34658
APRFVso_A1	Soil	Agar	Day4	2	154	17	5	176	22	0.125	0.361367	0.227273	0.496932
APRFVso_A1	Soil	Agar	Day4	3	130	20	9	159	29	0.18239	0.441251	0.310345	0.590873
ATOACsf_C9	Ferment	SoilAgar	Day4	1	69	98	18	185	116	0.627027	0.913833	0.155172	0.404892
ATOACsf_C9	Ferment	SoilAgar	Day4	2	61	70	34	165	104	0.630303	0.917223	0.326923	0.608664
ATOACsf_C9	Ferment	SoilAgar	Day4	3	86	49	39	174	88	0.505747	0.791145	0.443182	0.728457
ATOACsf_C9	Ferment	Agar	Day4	1	64	97	16	177	113	0.638418	0.925648	0.141593	0.385787
ATOACsf_C9	Ferment	Agar	Day4	2	59	82	15	156	97	0.621795	0.908431	0.154639	0.404155
ATOACsf_C9	Ferment	Agar	Day4	3	96	84	34	214	118	0.551402	0.836891	0.288136	0.566619
ACNCRsf_D10	Ferment	SoilAgar	Day4	1	111	50	31	192	81	0.421875	0.706952	0.382716	0.667011
ACNCRsf_D10	Ferment	SoilAgar	Day4	2	99	74	28	201	102	0.507463	0.792861	0.27451	0.551466
ACNCRsf_D10	Ferment	SoilAgar	Day4	3	107	65	18	190	83	0.436842	0.722071	0.216867	0.484415
ACNCRsf_D10	Ferment	Agar	Day4	1	109	48	7	164	55	0.335366	0.617634	0.127273	0.36479
ACNCRsf_D10	Ferment	Agar	Day4	2	133	24	6	163	30	0.184049	0.443396	0.2	0.463648
ACNCRsf_D10	Ferment	Agar	Day4	3	121	47	10	178	57	0.320225	0.601505	0.175439	0.432183
HCNKIso_B1	Soil	SoilAgar	Day4	1	154	12	8	174	20	0.114943	0.345888	0.4	0.684719
HCNKIso_B1	Soil	SoilAgar	Day4	2	182	17	5	204	22	0.107843	0.334604	0.227273	0.496932
HCNKIso_B1	Soil	SoilAgar	Day4	3	157	16	8	181	24	0.132597	0.372707	0.333333	0.61548
HCNKIso_B1	Soil	Agar	Day4	1	188	13	0	201	13	0.0646766	0.25714	0	0
HCNKIso_B1	Soil	Agar	Day4	2	150	0	0	150	0	0	0	0	0
HCNKIso_B1	Soil	Agar	Day4	3	163	7	1	171	8	0.0467836	0.218018	0.125	0.361367
MARARso_B3	Soil	SoilAgar	Day4	1	78	79	29	186	108	0.580645	0.866397	0.268519	0.544731
MARARso_B3	Soil	SoilAgar	Day4	2	52	96	15	163	111	0.680982	0.970585	0.135135	0.376435
MARARso_B3	Soil	SoilAgar	Day4	3	51	105	4	160	109	0.68125	0.970873	0.0366972	0.192757
MARARso_B3	Soil	Agar	Day4	1	69	100	4	173	104	0.601156	0.887257	0.0384615	0.197396
MARARso_B3	Soil	Agar	Day4	2	85	115	3	203	118	0.581281	0.867041	0.0254237	0.160132
MARARso_B3	Soil	Agar	Day4	3	63	91	2	156	93	0.596154	0.882155	0.0215054	0.147178
MARARso_A3	Soil	SoilAgar	Day4	1	139	34	23	196	57	0.290816	0.569575	0.403509	0.688298
MARARso_A3	Soil	SoilAgar	Day4	2	128	46	20	194	66	0.340206	0.622751	0.30303	0.582941
MARARso_A3	Soil	SoilAgar	Day4	3	80	59	17	156	76	0.487179	0.772576	0.223684	0.492639
MARARso_A3	Soil	Agar	Day4	1	130	33	7	170	40	0.235294	0.506445	0.175	0.431606
MARARso_A3	Soil	Agar	Day4	2	123	45	5	173	50	0.289017	0.567592	0.1	0.321751
MARARso_A3	Soil	Agar	Day4	3	130	61	10	201	71	0.353234	0.636438	0.140845	0.384713
MARLIsf_G10	Ferment	SoilAgar	Day4	1	62	96	11	169	107	0.633136	0.92016	0.102804	0.326395
MARLIsf_G10	Ferment	SoilAgar	Day4	2	100	84	3	187	87	0.465241	0.750611	0.0344828	0.186779
MARLIsf_G10	Ferment	SoilAgar	Day4	3	88	74	6	168	80	0.47619	0.76158	0.075	0.277406
MARLIsf_G10	Ferment	Agar	Day4	1	89	83	4	176	87	0.494318	0.779716	0.045977	0.216101
MARLIsf_G10	Ferment	Agar	Day4	2	89	87	0	176	87	0.494318	0.779716	0	0
MARLIsf_G10	Ferment	Agar	Day4	3	102	52	1	155	53	0.341935	0.624575	0.0188679	0.137796
MTKSKsf_B6	Ferment	SoilAgar	Day4	1	95	53	14	162	67	0.41358	0.698542	0.208955	0.47475
MTKSKsf_B6	Ferment	SoilAgar	Day4	2	100	33	20	153	53	0.346405	0.629279	0.377358	0.661492
MTKSKsf_B6	Ferment	SoilAgar	Day4	3	95	66	16	177	82	0.463277	0.748642	0.195122	0.457522
MTKSKsf_B6	Ferment	Agar	Day4	1	120	34	2	156	36	0.230769	0.501093	0.0555556	0.237941
MTKSKsf_B6	Ferment	Agar	Day4	2	111	61	5	177	66	0.372881	0.656869	0.0757576	0.27884
MTKSKsf_B6	Ferment	Agar	Day4	3	123	45	4	172	49	0.284884	0.563023	0.0816327	0.289752
NSEERsf_E10	Ferment	SoilAgar	Day4	1	151	27	2	180	29	0.161111	0.41303	0.0689655	0.265729
NSEERsf_E10	Ferment	SoilAgar	Day4	2	169	34	3	206	37	0.179612	0.437643	0.0810811	0.288743
NSEERsf_E10	Ferment	SoilAgar	Day4	3	138	38	5	181	43	0.237569	0.509122	0.116279	0.347977
NSEERsf_E10	Ferment	Agar	Day4	1	179	18	7	204	25	0.122549	0.357646	0.28	0.557599
NSEERsf_E10	Ferment	Agar	Day4	2	188	16	1	205	17	0.0829268	0.292107	0.0588235	0.244979
NSEERsf_E10	Ferment	Agar	Day4	3	191	14	0	205	14	0.0682927	0.264398	0	0
WDEOBso_B11	Soil	SoilAgar	Day4	1	70	88	31	189	119	0.62963	0.916526	0.260504	0.535645
WDEOBso_B11	Soil	SoilAgar	Day4	2	51	99	13	163	112	0.687117	0.977183	0.116071	0.347653
WDEOBso_B11	Soil	SoilAgar	Day4	3	52	117	15	184	132	0.717391	1.0103	0.113636	0.343835
WDEOBso_B11	Soil	Agar	Day4	1	64	107	7	178	114	0.640449	0.927763	0.0614035	0.250406
WDEOBso_B11	Soil	Agar	Day4	2	81	90	8	179	98	0.547486	0.832956	0.0816327	0.289752
WDEOBso_B11	Soil	Agar	Day4	3	73	79	6	158	85	0.537975	0.823409	0.0705882	0.268914
WVBVBso_A2	Soil	SoilAgar	Day4	1	71	29	73	173	102	0.589595	0.87548	0.715686	1.0084
WVBVBso_A2	Soil	SoilAgar	Day4	2	86	43	86	215	129	0.6	0.886077	0.666667	0.955317
WVBVBso_A2	Soil	SoilAgar	Day4	3	76	31	88	195	119	0.610256	0.896568	0.739496	1.03515
WVBVBso_A2	Soil	Agar	Day4	1	134	21	38	193	59	0.305699	0.585842	0.644068	0.931538
WVBVBso_A2	Soil	Agar	Day4	2	111	27	24	162	51	0.314815	0.595694	0.470588	0.755969
WVBVBso_A2	Soil	Agar	Day4	3	100	30	22	152	52	0.342105	0.624754	0.423077	0.708168
WPRBOsf_C8	Ferment	SoilAgar	Day4	1	93	25	46	164	71	0.432927	0.718122	0.647887	0.935531
WPRBOsf_C8	Ferment	SoilAgar	Day4	2	99	21	55	175	76	0.434286	0.719493	0.723684	1.01731
WPRBOsf_C8	Ferment	SoilAgar	Day4	3	105	26	45	176	71	0.403409	0.688196	0.633803	0.920852
WPRBOsf_C8	Ferment	Agar	Day4	1	150	0	0	150	0	0	0	0	0
WPRBOsf_C8	Ferment	Agar	Day4	2	203	0	1	204	1	0.00490196	0.0700713	1	1.5708
WPRBOsf_C8	Ferment	Agar	Day4	3	121	23	31	175	54	0.308571	0.588955	0.574074	0.859746
APRFVso_A1	Soil	SoilAgar	Day5	1	155	11	11	177	22	0.124294	0.360298	0.5	0.785398
APRFVso_A1	Soil	SoilAgar	Day5	2	132	13	22	167	35	0.209581	0.475519	0.628571	0.91543
APRFVso_A1	Soil	SoilAgar	Day5	3	126	30	15	171	45	0.263158	0.538663	0.333333	0.61548
APRFVso_A1	Soil	Agar	Day5	1	129	29	6	164	35	0.213415	0.480213	0.171429	0.426887
APRFVso_A1	Soil	Agar	Day5	2	115	40	3	158	43	0.272152	0.548821	0.0697674	0.267307
APRFVso_A1	Soil	Agar	Day5	3	138	34	4	176	38	0.215909	0.483251	0.105263	0.330423
ATOACsf_C9	Ferment	SoilAgar	Day5	1	62	79	40	181	119	0.657459	0.945583	0.336134	0.618448
ATOACsf_C9	Ferment	SoilAgar	Day5	2	65	65	33	163	98	0.601227	0.88733	0.336735	0.619083
ATOACsf_C9	Ferment	SoilAgar	Day5	3	70	53	27	150	80	0.533333	0.818756	0.3375	0.619892
ATOACsf_C9	Ferment	Agar	Day5	1	57	100	16	173	116	0.67052	0.95941	0.137931	0.380506
ATOACsf_C9	Ferment	Agar	Day5	2	54	102	15	171	117	0.684211	0.974053	0.128205	0.366187
ATOACsf_C9	Ferment	Agar	Day5	3	71	78	24	173	102	0.589595	0.87548	0.235294	0.506445
ACNCRsf_D10	Ferment	SoilAgar	Day5	1	85	69	33	187	102	0.545455	0.830916	0.323529	0.605042
ACNCRsf_D10	Ferment	SoilAgar	Day5	2	73	75	27	175	102	0.582857	0.868639	0.264706	0.54042
ACNCRsf_D10	Ferment	SoilAgar	Day5	3	71	75	26	172	101	0.587209	0.873056	0.257426	0.532132
ACNCRsf_D10	Ferment	Agar	Day5	1	86	56	10	152	66	0.434211	0.719417	0.151515	0.399817
ACNCRsf_D10	Ferment	Agar	Day5	2	134	29	2	165	31	0.187879	0.448317	0.0645161	0.256814
ACNCRsf_D10	Ferment	Agar	Day5	3	100	59	6	165	65	0.393939	0.678526	0.0923077	0.308702
HCNKIso_B1	Soil	SoilAgar	Day5	1	218	32	8	258	40	0.155039	0.404707	0.2	0.463648
HCNKIso_B1	Soil	SoilAgar	Day5	2	157	21	6	184	27	0.146739	0.393113	0.222222	0.490883
HCNKIso_B1	Soil	SoilAgar	Day5	3	130	27	7	164	34	0.207317	0.472733	0.205882	0.470961
HCNKIso_B1	Soil	Agar	Day5	1	173	12	0	185	12	0.0648649	0.257523	0	0
HCNKIso_B1	Soil	Agar	Day5	2	208	9	0	217	9	0.0414747	0.205088	0	0
HCNKIso_B1	Soil	Agar	Day5	3	154	22	1	177	23	0.129944	0.368779	0.0434783	0.210056
MARARso_B3	Soil	SoilAgar	Day5	1	65	111	15	191	126	0.659686	0.947931	0.119048	0.352274
MARARso_B3	Soil	SoilAgar	Day5	2	70	114	9	193	123	0.637306	0.924491	0.0731707	0.273913
MARARso_B3	Soil	SoilAgar	Day5	3	54	88	11	153	99	0.647059	0.934664	0.111111	0.339837
MARARso_B3	Soil	Agar	Day5	1	65	104	6	175	110	0.628571	0.91543	0.0545455	0.235727
MARARso_B3	Soil	Agar	Day5	2	54	106	4	164	110	0.670732	0.959635	0.0363636	0.191868
MARARso_B3	Soil	Agar	Day5	3	75	123	9	207	132	0.637681	0.924881	0.0681818	0.264179
MARARso_A3	Soil	SoilAgar	Day5	1	107	68	18	193	86	0.445596	0.730886	0.209302	0.475177
MARARso_A3	Soil	SoilAgar	Day5	2	99	39	16	154	55	0.357143	0.640522	0.290909	0.569677
MARARso_A3	Soil	SoilAgar	Day5	3	105	66	11	182	77	0.423077	0.708168	0.142857	0.387597
MARARso_A3	Soil	Agar	Day5	1	118	57	3	178	60	0.337079	0.619447	0.05	0.225513
MARARso_A3	Soil	Agar	Day5	2	97	52	7	156	59	0.378205	0.662365	0.118644	0.35165
MARARso_A3	Soil	Agar	Day5	3	91	56	7	154	63	0.409091	0.693981	0.111111	0.339837
MARLIsf_G10	Ferment	SoilAgar	Day5	1	91	100	4	195	104	0.533333	0.818756	0.0384615	0.197396
MARLIsf_G10	Ferment	SoilAgar	Day5	2	79	79	3	161	82	0.509317	0.794715	0.0365854	0.192459
MARLIsf_G10	Ferment	SoilAgar	Day5	3	92	75	6	173	81	0.468208	0.753585	0.0740741	0.275643
MARLIsf_G10	Ferment	Agar	Day5	1	66	91	2	159	93	0.584906	0.870717	0.0215054	0.147178
MARLIsf_G10	Ferment	Agar	Day5	2	81	73	1	155	74	0.477419	0.76281	0.0135135	0.116511
MARLIsf_G10	Ferment	Agar	Day5	3	88	83	2	173	85	0.491329	0.776727	0.0235294	0.154001
MTKSKsf_B6	Ferment	SoilAgar	Day5	1	108	74	10	192	84	0.4375	0.722734	0.119048	0.352274
MTKSKsf_B6	Ferment	SoilAgar	Day5	2	107	51	12	170	63	0.370588	0.654496	0.190476	0.451633
MTKSKsf_B6	Ferment	SoilAgar	Day5	3	105	82	11	198	93	0.469697	0.755077	0.11828	0.351086
MTKSKsf_B6	Ferment	Agar	Day5	1	100	77	5	182	82	0.450549	0.735867	0.0609756	0.249513
MTKSKsf_B6	Ferment	Agar	Day5	2	107	66	4	177	70	0.39548	0.680102	0.0571429	0.241383
MTKSKsf_B6	Ferment	Agar	Day5	3	85	65	10	160	75	0.46875	0.754128	0.133333	0.373792
NSEERsf_E10	Ferment	SoilAgar	Day5	1	110	53	2	165	55	0.333333	0.61548	0.0363636	0.191868
NSEERsf_E10	Ferment	SoilAgar	Day5	2	132	46	1	179	47	0.26257	0.537996	0.0212766	0.146387
NSEERsf_E10	Ferment	SoilAgar	Day5	3	147	54	8	209	62	0.296651	0.575979	0.129032	0.367422
NSEERsf_E10	Ferment	Agar	Day5	1	137	31	5	173	36	0.208092	0.473688	0.138889	0.381893
NSEERsf_E10	Ferment	Agar	Day5	2	135	34	4	173	38	0.219653	0.487787	0.105263	0.330423
NSEERsf_E10	Ferment	Agar	Day5	3	122	33	2	157	35	0.22293	0.491733	0.0571429	0.241383
WDEOBso_B11	Soil	SoilAgar	Day5	1	35	128	8	171	136	0.795322	1.10133	0.0588235	0.244979
WDEOBso_B11	Soil	SoilAgar	Day5	2	56	110	11	177	121	0.683616	0.973414	0.0909091	0.306277
WDEOBso_B11	Soil	SoilAgar	Day5	3	55	125	17	197	142	0.720812	1.0141	0.119718	0.353308
WDEOBso_B11	Soil	Agar	Day5	1	72	101	11	184	112	0.608696	0.894969	0.0982143	0.318762
WDEOBso_B11	Soil	Agar	Day5	2	67	114	10	191	124	0.649215	0.936921	0.0806452	0.287943
WDEOBso_B11	Soil	Agar	Day5	3	58	127	10	195	137	0.702564	0.993958	0.0729927	0.273571
WVBVBso_A2	Soil	SoilAgar	Day5	1	61	48	68	177	116	0.655367	0.943381	0.586207	0.872038
WVBVBso_A2	Soil	SoilAgar	Day5	2	65	42	72	179	114	0.636872	0.924039	0.631579	0.918545
WVBVBso_A2	Soil	SoilAgar	Day5	3	66	33	61	160	94	0.5875	0.873351	0.648936	0.93663
WVBVBso_A2	Soil	Agar	Day5	1	88	51	36	175	87	0.497143	0.782541	0.413793	0.698758
WVBVBso_A2	Soil	Agar	Day5	2	97	49	38	184	87	0.472826	0.758211	0.436782	0.72201
WVBVBso_A2	Soil	Agar	Day5	3	93	57	17	167	74	0.443114	0.728388	0.22973	0.499858
WPRBOsf_C8	Ferment	SoilAgar	Day5	1	113	46	50	209	96	0.45933	0.744683	0.520833	0.806238
WPRBOsf_C8	Ferment	SoilAgar	Day5	2	92	22	46	160	68	0.425	0.710114	0.676471	0.965755
WPRBOsf_C8	Ferment	SoilAgar	Day5	3	121	32	40	193	72	0.373057	0.65705	0.555556	0.841069
WPRBOsf_C8	Ferment	Agar	Day5	1	168	7	1	176	8	0.0454545	0.21485	0.125	0.361367
WPRBOsf_C8	Ferment	Agar	Day5	2	152	4	12	168	16	0.0952381	0.313728	0.75	1.0472
WPRBOsf_C8	Ferment	Agar	Day5	3	93	40	22	155	62	0.4	0.684719	0.354839	0.638116
APRFVso_A1	Soil	SoilAgar	Day6	1	116	34	10	160	44	0.275	0.552015	0.227273	0.496932
APRFVso_A1	Soil	SoilAgar	Day6	2	111	31	15	157	46	0.292994	0.571969	0.326087	0.607772
APRFVso_A1	Soil	SoilAgar	Day6	3	110	46	11	167	57	0.341317	0.623923	0.192982	0.454817
APRFVso_A1	Soil	Agar	Day6	1	125	61	4	190	65	0.342105	0.624754	0.0615385	0.250687
APRFVso_A1	Soil	Agar	Day6	2	94	61	7	162	68	0.419753	0.704803	0.102941	0.326621
APRFVso_A1	Soil	Agar	Day6	3	112	55	5	172	60	0.348837	0.631832	0.0833333	0.292843
ATOACsf_C9	Ferment	SoilAgar	Day6	1	54	80	19	153	99	0.647059	0.934664	0.191919	0.453468
ATOACsf_C9	Ferment	SoilAgar	Day6	2	75	86	32	193	118	0.611399	0.89774	0.271186	0.547736
ATOACsf_C9	Ferment	SoilAgar	Day6	3	79	84	83	246	167	0.678862	0.968313	0.497006	0.782404
ATOACsf_C9	Ferment	Agar	Day6	1	79	76	26	181	102	0.563536	0.849106	0.254902	0.529241
ATOACsf_C9	Ferment	Agar	Day6	2	74	99	17	190	116	0.610526	0.896845	0.146552	0.392848
ATOACsf_C9	Ferment	Agar	Day6	3	78	80	26	184	106	0.576087	0.861782	0.245283	0.518135
ACNCRsf_D10	Ferment	SoilAgar	Day6	1	83	76	33	192	109	0.567708	0.853315	0.302752	0.582639
ACNCRsf_D10	Ferment	SoilAgar	Day6	2	83	75	31	189	106	0.560847	0.846396	0.292453	0.571375
ACNCRsf_D10	Ferment	SoilAgar	Day6	3	87	67	15	169	82	0.485207	0.770603	0.182927	0.441946
ACNCRsf_D10	Ferment	Agar	Day6	1	97	65	6	168	71	0.422619	0.707705	0.084507	0.294959
ACNCRsf_D10	Ferment	Agar	Day6	2	97	60	4	161	64	0.397516	0.682182	0.0625	0.25268
ACNCRsf_D10	Ferment	Agar	Day6	3	98	78	9	185	87	0.47027	0.755651	0.103448	0.327454
HCNKIso_B1	Soil	SoilAgar	Day6	1	146	34	4	184	38	0.206522	0.471751	0.105263	0.330423
HCNKIso_B1	Soil	SoilAgar	Day6	2	133	40	5	178	45	0.252809	0.526836	0.111111	0.339837
HCNKIso_B1	Soil	SoilAgar	Day6	3	131	31	4	166	35	0.210843	0.477068	0.114286	0.344857
HCNKIso_B1	Soil	Agar	Day6	1	145	24	2	171	26	0.152047	0.400557	0.0769231	0.281035
HCNKIso_B1	Soil	Agar	Day6	2	160	6	1	167	7	0.0419162	0.206192	0.142857	0.387597
HCNKIso_B1	Soil	Agar	Day6	3	149	18	2	169	20	0.118343	0.351185	0.1	0.321751
MARARso_B3	Soil	SoilAgar	Day6	1	62	105	8	175	113	0.645714	0.933258	0.0707965	0.26932
MARARso_B3	Soil	SoilAgar	Day6	2	41	111	11	163	122	0.748466	1.04543	0.0901639	0.304979
MARARso_B3	Soil	SoilAgar	Day6	3	60	129	13	202	142	0.70297	0.994402	0.0915493	0.307389
MARARso_B3	Soil	Agar	Day6	1	57	102	4	163	106	0.650307	0.938066	0.0377358	0.1955
MARARso_B3	Soil	Agar	Day6	2	79	106	3	188	109	0.579787	0.865528	0.0275229	0.166671
MARARso_B3	Soil	Agar	Day6	3	60	104	5	169	109	0.64497	0.932481	0.0458716	0.215849
MARARso_A3	Soil	SoilAgar	Day6	1	109	81	22	212	103	0.485849	0.771245	0.213592	0.48043
MARARso_A3	Soil	SoilAgar	Day6	2	97	71	30	198	101	0.510101	0.7955	0.29703	0.576394
MARARso_A3	Soil	SoilAgar	Day6	3	85	74	26	185	100	0.540541	0.825983	0.26	0.535071
MARARso_A3	Soil	Agar	Day6	1	95	82	10	187	92	0.491979	0.777376	0.108696	0.335975
MARARso_A3	Soil	Agar	Day6	2	91	70	5	166	75	0.451807	0.73713	0.0666667	0.261157
MARARso_A3	Soil	Agar	Day6	3	108	61	4	173	65	0.375723	0.659804	0.0615385	0.250687
MARLIsf_G10	Ferment	SoilAgar	Day6	1	102	105	13	220	118	0.536364	0.821794	0.110169	0.338336
MARLIsf_G10	Ferment	SoilAgar	Day6	2	90	92	12	194	104	0.536082	0.821512	0.115385	0.34658
MARLIsf_G10	Ferment	SoilAgar	Day6	3	91	105	10	206	115	0.558252	0.843783	0.0869565	0.299334
MARLIsf_G10	Ferment	Agar	Day6	1	91	75	0	166	75	0.451807	0.73713	0	0
MARLIsf_G10	Ferment	Agar	Day6	2	79	73	0	152	73	0.480263	0.765656	0	0
MARLIsf_G10	Ferment	Agar	Day6	3	91	69	0	160	69	0.43125	0.71643	0	0
MTKSKsf_B6	Ferment	SoilAgar	Day6	1	98	83	11	192	94	0.489583	0.774981	0.117021	0.349134
MTKSKsf_B6	Ferment	SoilAgar	Day6	2	96	68	23	187	91	0.486631	0.772028	0.252747	0.526765
MTKSKsf_B6	Ferment	SoilAgar	Day6	3	113	18	13	144	31	0.215278	0.482483	0.419355	0.704399
MTKSKsf_B6	Ferment	Agar	Day6	1	101	53	18	172	71	0.412791	0.697741	0.253521	0.527655
MTKSKsf_B6	Ferment	Agar	Day6	2	80	84	6	170	90	0.529412	0.814827	0.0666667	0.261157
MTKSKsf_B6	Ferment	Agar	Day6	3	105	48	9	162	57	0.351852	0.634992	0.157895	0.408638
NSEERsf_E10	Ferment	SoilAgar	Day6	1	112	49	3	164	52	0.317073	0.598123	0.0576923	0.242564
NSEERsf_E10	Ferment	SoilAgar	Day6	2	152	41	2	195	43	0.220513	0.488824	0.0465116	0.217373
NSEERsf_E10	Ferment	SoilAgar	Day6	3	126	71	7	204	78	0.382353	0.666638	0.0897436	0.304244
NSEERsf_E10	Ferment	Agar	Day6	1	155	29	1	185	30	0.162162	0.414458	0.0333333	0.183604
NSEERsf_E10	Ferment	Agar	Day6	2	150	52	2	204	54	0.264706	0.54042	0.037037	0.193658
NSEERsf_E10	Ferment	Agar	Day6	3	145	35	0	180	35	0.194444	0.456666	0	0
WDEOBso_B11	Soil	SoilAgar	Day6	1	37	123	25	185	148	0.8	1.10715	0.168919	0.423548
WDEOBso_B11	Soil	SoilAgar	Day6	2	40	130	18	188	148	0.787234	1.09138	0.121622	0.356229
WDEOBso_B11	Soil	SoilAgar	Day6	3	40	114	11	165	125	0.757576	1.05599	0.088	0.301181
WDEOBso_B11	Soil	Agar	Day6	1	45	122	6	173	128	0.739884	1.03559	0.046875	0.218235
WDEOBso_B11	Soil	Agar	Day6	2	55	96	16	167	112	0.670659	0.959557	0.142857	0.387597
WDEOBso_B11	Soil	Agar	Day6	3	51	106	11	168	117	0.696429	0.987266	0.0940171	0.311642
WVBVBso_A2	Soil	SoilAgar	Day6	1	74	34	70	178	104	0.58427	0.870072	0.673077	0.962132
WVBVBso_A2	Soil	SoilAgar	Day6	2	63	32	62	157	94	0.598726	0.884777	0.659574	0.947814
WVBVBso_A2	Soil	SoilAgar	Day6	3	65	38	69	172	107	0.622093	0.908738	0.64486	0.932365
WVBVBso_A2	Soil	Agar	Day6	1	96	54	29	179	83	0.463687	0.749053	0.349398	0.63242
WVBVBso_A2	Soil	Agar	Day6	2	80	61	21	162	82	0.506173	0.791571	0.256098	0.530611
WVBVBso_A2	Soil	Agar	Day6	3	71	66	23	160	89	0.55625	0.841767	0.258427	0.533276
WPRBOsf_C8	Ferment	SoilAgar	Day6	1	92	55	46	193	101	0.523316	0.808723	0.455446	0.740785
WPRBOsf_C8	Ferment	SoilAgar	Day6	2	77	52	49	178	101	0.567416	0.85302	0.485149	0.770544
WPRBOsf_C8	Ferment	SoilAgar	Day6	3	100	29	43	172	72	0.418605	0.703639	0.597222	0.883244
WPRBOsf_C8	Ferment	Agar	Day6	1	137	15	4	156	19	0.121795	0.356494	0.210526	0.47668
WPRBOsf_C8	Ferment	Agar	Day6	2	167	13	4	184	17	0.0923913	0.308846	0.235294	0.506445
WPRBOsf_C8	Ferment	Agar	Day6	3	105	48	30	183	78	0.42623	0.711357	0.384615	0.668964
APRFVso_A1	Soil	SoilAgar	Day7	1	136	59	19	214	78	0.364486	0.648168	0.24359	0.516165
APRFVso_A1	Soil	SoilAgar	Day7	2	89	64	10	163	74	0.453988	0.739321	0.135135	0.376435
APRFVso_A1	Soil	SoilAgar	Day7	3	95	54	14	163	68	0.417178	0.702193	0.205882	0.470961
APRFVso_A1	Soil	Agar	Day7	1	106	76	5	187	81	0.433155	0.718353	0.0617284	0.251082
APRFVso_A1	Soil	Agar	Day7	2	95	72	9	176	81	0.460227	0.745583	0.111111	0.339837
APRFVso_A1	Soil	Agar	Day7	3	105	76	3	184	79	0.429348	0.714509	0.0379747	0.196126
ATOACsf_C9	Ferment	SoilAgar	Day7	1	57	86	25	168	111	0.660714	0.949017	0.225225	0.494486
ATOACsf_C9	Ferment	SoilAgar	Day7	2	78	100	29	207	129	0.623188	0.909868	0.224806	0.493984
ATOACsf_C9	Ferment	SoilAgar	Day7	3	60	64	43	167	107	0.640719	0.928044	0.401869	0.686626
ATOACsf_C9	Ferment	Agar	Day7	1	81	66	19	166	85	0.512048	0.797448	0.223529	0.492453
ATOACsf_C9	Ferment	Agar	Day7	2	53	87	18	158	105	0.664557	0.953081	0.171429	0.426887
ATOACsf_C9	Ferment	Agar	Day7	3	75	68	31	174	99	0.568966	0.854584	0.313131	0.593881
ACNCRsf_D10	Ferment	SoilAgar	Day7	1	79	63	25	167	88	0.526946	0.812357	0.284091	0.562144
ACNCRsf_D10	Ferment	SoilAgar	Day7	2	80	70	19	169	89	0.526627	0.812038	0.213483	0.480297
ACNCRsf_D10	Ferment	SoilAgar	Day7	3	111	83	12	206	95	0.461165	0.746524	0.126316	0.363352
ACNCRsf_D10	Ferment	Agar	Day7	1	89	66	4	159	70	0.440252	0.725507	0.0571429	0.241383
ACNCRsf_D10	Ferment	Agar	Day7	2	90	73	8	171	81	0.473684	0.75907	0.0987654	0.319687
ACNCRsf_D10	Ferment	Agar	Day7	3	87	73	8	168	81	0.482143	0.767537	0.0987654	0.319687
HCNKIso_B1	Soil	SoilAgar	Day7	1	127	46	8	181	54	0.298343	0.57783	0.148148	0.3951
HCNKIso_B1	Soil	SoilAgar	Day7	2	134	42	5	181	47	0.259669	0.534693	0.106383	0.332243
HCNKIso_B1	Soil	SoilAgar	Day7	3	133	25	9	167	34	0.203593	0.468124	0.264706	0.54042
HCNKIso_B1	Soil	Agar	Day7	1	141	26	3	170	29	0.170588	0.425771	0.103448	0.327454
HCNKIso_B1	Soil	Agar	Day7	2	143	15	2	160	17	0.10625	0.332027	0.117647	0.350106
HCNKIso_B1	Soil	Agar	Day7	3	146	19	1	166	20	0.120482	0.354482	0.05	0.225513
MARARso_B3	Soil	SoilAgar	Day7	1	64	99	23	186	122	0.655914	0.943956	0.188525	0.449144
MARARso_B3	Soil	SoilAgar	Day7	2	57	115	7	179	122	0.681564	0.97121	0.057377	0.241887
MARARso_B3	Soil	SoilAgar	Day7	3	56	115	9	180	124	0.688889	0.979096	0.0725806	0.272778
MARARso_B3	Soil	Agar	Day7	1	55	109	8	172	117	0.680233	0.969781	0.0683761	0.264564
MARARso_B3	Soil	Agar	Day7	2	84	96	0	180	96	0.533333	0.818756	0	0
MARARso_B3	Soil	Agar	Day7	3	73	123	3	199	126	0.633166	0.920191	0.0238095	0.154922
MARARso_A3	Soil	SoilAgar	Day7	1	77	83	25	185	108	0.583784	0.869579	0.231481	0.501938
MARARso_A3	Soil	SoilAgar	Day7	2	83	82	21	186	103	0.553763	0.839266	0.203883	0.468485
MARARso_A3	Soil	SoilAgar	Day7	3	65	85	24	174	109	0.626437	0.913223	0.220183	0.488427
MARARso_A3	Soil	Agar	Day7	1	95	57	8	160	65	0.40625	0.69109	0.123077	0.35845
MARARso_A3	Soil	Agar	Day7	2	95	62	11	168	73	0.434524	0.719733	0.150685	0.398658
MARARso_A3	Soil	Agar	Day7	3	101	62	9	172	71	0.412791	0.697741	0.126761	0.364021
MARLIsf_G10	Ferment	SoilAgar	Day7	1	94	129	13	236	142	0.601695	0.887808	0.0915493	0.307389
MARLIsf_G10	Ferment	SoilAgar	Day7	2	84	95	11	190	106	0.557895	0.843423	0.103774	0.327988
MARLIsf_G10	Ferment	SoilAgar	Day7	3	71	72	15	158	87	0.550633	0.836118	0.172414	0.428193
MARLIsf_G10	Ferment	Agar	Day7	1	80	102	3	185	105	0.567568	0.853173	0.0285714	0.169846
MARLIsf_G10	Ferment	Agar	Day7	2	89	88	0	177	88	0.497175	0.782573	0	0
MARLIsf_G10	Ferment	Agar	Day7	3	64	96	3	163	99	0.607362	0.893603	0.030303	0.174969
MTKSKsf_B6	Ferment	SoilAgar	Day7	1	90	90	9	189	99	0.52381	0.809217	0.0909091	0.306277
MTKSKsf_B6	Ferment	SoilAgar	Day7	2	109	62	19	190	81	0.426316	0.711445	0.234568	0.505588
MTKSKsf_B6	Ferment	SoilAgar	Day7	3	103	80	17	200	97	0.485	0.770396	0.175258	0.431945
MTKSKsf_B6	Ferment	Agar	Day7	1	107	45	11	163	56	0.343558	0.626284	0.196429	0.459168
MTKSKsf_B6	Ferment	Agar	Day7	2	77	78	6	161	84	0.521739	0.807144	0.0714286	0.27055
MTKSKsf_B6	Ferment	Agar	Day7	3	127	76	15	218	91	0.417431	0.702449	0.164835	0.418072
NSEERsf_E10	Ferment	SoilAgar	Day7	1	105	59	2	166	61	0.36747	0.651265	0.0327869	0.182076
NSEERsf_E10	Ferment	SoilAgar	Day7	2	108	42	3	153	45	0.294118	0.573203	0.0666667	0.261157
NSEERsf_E10	Ferment	SoilAgar	Day7	3	100	50	12	162	62	0.382716	0.667011	0.193548	0.455533
NSEERsf_E10	Ferment	Agar	Day7	1	152	23	0	175	23	0.131429	0.370982	0	0
NSEERsf_E10	Ferment	Agar	Day7	2	155	43	8	206	51	0.247573	0.520792	0.156863	0.407221
NSEERsf_E10	Ferment	Agar	Day7	3	145	54	1	200	55	0.275	0.552015	0.0181818	0.135252
WDEOBso_B11	Soil	SoilAgar	Day7	1	40	110	20	170	130	0.764706	1.06435	0.153846	0.403057
WDEOBso_B11	Soil	SoilAgar	Day7	2	31	111	15	157	126	0.802548	1.11034	0.119048	0.352274
WDEOBso_B11	Soil	SoilAgar	Day7	3	60	125	12	197	137	0.695431	0.986183	0.0875912	0.300458
WDEOBso_B11	Soil	Agar	Day7	1	51	106	5	162	111	0.685185	0.975102	0.045045	0.213865
WDEOBso_B11	Soil	Agar	Day7	2	57	92	12	161	104	0.645963	0.933518	0.115385	0.34658
WDEOBso_B11	Soil	Agar	Day7	3	43	111	4	158	115	0.727848	1.02198	0.0347826	0.187599
WVBVBso_A2	Soil	SoilAgar	Day7	1	65	64	60	189	124	0.656085	0.944136	0.483871	0.769266
WVBVBso_A2	Soil	SoilAgar	Day7	2	56	46	64	166	110	0.662651	0.951063	0.581818	0.867586
WVBVBso_A2	Soil	SoilAgar	Day7	3	64	60	61	185	121	0.654054	0.942	0.504132	0.78953
WVBVBso_A2	Soil	Agar	Day7	1	82	67	36	185	103	0.556757	0.842278	0.349515	0.632543
WVBVBso_A2	Soil	Agar	Day7	2	88	59	24	171	83	0.48538	0.770776	0.289157	0.567746
WVBVBso_A2	Soil	Agar	Day7	3	77	78	14	169	92	0.544379	0.829835	0.152174	0.400734
WPRBOsf_C8	Ferment	SoilAgar	Day7	1	107	70	32	209	102	0.488038	0.773435	0.313725	0.594521
WPRBOsf_C8	Ferment	SoilAgar	Day7	2	105	46	38	189	84	0.444444	0.729728	0.452381	0.737707
WPRBOsf_C8	Ferment	SoilAgar	Day7	3	81	53	33	167	86	0.51497	0.80037	0.383721	0.668045
WPRBOsf_C8	Ferment	Agar	Day7	1	154	24	9	187	33	0.176471	0.433538	0.272727	0.549467
WPRBOsf_C8	Ferment	Agar	Day7	2	160	23	2	185	25	0.135135	0.376435	0.08	0.286757
WPRBOsf_C8	Ferment	Agar	Day7	3	105	42	20	167	62	0.371257	0.655189	0.322581	0.604027
APRFVso_A1	Soil	SoilAgar	Day8	1	99	56	22	177	78	0.440678	0.725936	0.282051	0.559881
APRFVso_A1	Soil	SoilAgar	Day8	2	94	61	17	172	78	0.453488	0.738819	0.217949	0.485725
APRFVso_A1	Soil	SoilAgar	Day8	3	106	69	10	185	79	0.427027	0.712164	0.126582	0.363753
APRFVso_A1	Soil	Agar	Day8	1	96	86	11	193	97	0.502591	0.787989	0.113402	0.343466
APRFVso_A1	Soil	Agar	Day8	2	88	65	8	161	73	0.453416	0.738747	0.109589	0.337408
APRFVso_A1	Soil	Agar	Day8	3	100	81	10	191	91	0.47644	0.761829	0.10989	0.33789
ATOACsf_C9	Ferment	SoilAgar	Day8	1	74	77	34	185	111	0.6	0.886077	0.306306	0.5865
ATOACsf_C9	Ferment	SoilAgar	Day8	2	67	82	23	172	105	0.610465	0.896782	0.219048	0.487055
ATOACsf_C9	Ferment	SoilAgar	Day8	3	66	78	20	164	98	0.597561	0.883589	0.204082	0.46873
ATOACsf_C9	Ferment	Agar	Day8	1	72	90	22	184	112	0.608696	0.894969	0.196429	0.459168
ATOACsf_C9	Ferment	Agar	Day8	2	59	91	26	176	117	0.664773	0.953309	0.222222	0.490883
ATOACsf_C9	Ferment	Agar	Day8	3	70	79	23	172	102	0.593023	0.878967	0.22549	0.494803
ACNCRsf_D10	Ferment	SoilAgar	Day8	1	85	66	20	171	86	0.502924	0.788322	0.232558	0.503213
ACNCRsf_D10	Ferment	SoilAgar	Day8	2	85	105	28	218	133	0.610092	0.896399	0.210526	0.47668
ACNCRsf_D10	Ferment	SoilAgar	Day8	3	77	70	19	166	89	0.536145	0.821574	0.213483	0.480297
ACNCRsf_D10	Ferment	Agar	Day8	1	91	69	2	162	71	0.438272	0.723512	0.028169	0.168634
ACNCRsf_D10	Ferment	Agar	Day8	2	95	86	4	185	90	0.486486	0.771883	0.0444444	0.212412
ACNCRsf_D10	Ferment	Agar	Day8	3	87	73	10	170	83	0.488235	0.773632	0.120482	0.354482
HCNKIso_B1	Soil	SoilAgar	Day8	1	123	35	2	160	37	0.23125	0.501663	0.0540541	0.234642
HCNKIso_B1	Soil	SoilAgar	Day8	2	136	48	7	191	55	0.287958	0.566423	0.127273	0.36479
HCNKIso_B1	Soil	SoilAgar	Day8	3	126	41	4	171	45	0.263158	0.538663	0.0888889	0.302746
HCNKIso_B1	Soil	Agar	Day8	1	144	21	2	167	23	0.137725	0.380207	0.0869565	0.299334
HCNKIso_B1	Soil	Agar	Day8	2	167	9	1	177	10	0.0564972	0.239988	0.1	0.321751
HCNKIso_B1	Soil	Agar	Day8	3	164	15	3	182	18	0.0989011	0.319915	0.166667	0.420534
MARARso_B3	Soil	SoilAgar	Day8	1	63	103	18	184	121	0.657609	0.945741	0.14876	0.395961
MARARso_B3	Soil	SoilAgar	Day8	2	41	103	8	152	111	0.730263	1.02469	0.0720721	0.271797
MARARso_B3	Soil	SoilAgar	Day8	3	56	105	11	172	116	0.674419	0.963563	0.0948276	0.313028
MARARso_B3	Soil	Agar	Day8	1	62	97	4	163	101	0.619632	0.906202	0.039604	0.200345
MARARso_B3	Soil	Agar	Day8	2	50	100	3	153	103	0.673203	0.962266	0.0291262	0.171504
MARARso_B3	Soil	Agar	Day8	3	57	120	5	182	125	0.686813	0.976856	0.04	0.201358
MARARso_A3	Soil	SoilAgar	Day8	1	82	85	29	196	114	0.581633	0.867398	0.254386	0.528649
MARARso_A3	Soil	SoilAgar	Day8	2	84	60	23	167	83	0.497006	0.782404	0.277108	0.554374
MARARso_A3	Soil	SoilAgar	Day8	3	76	81	23	180	104	0.577778	0.863493	0.221154	0.489597
MARARso_A3	Soil	Agar	Day8	1	87	77	3	167	80	0.479042	0.764434	0.0375	0.19488
MARARso_A3	Soil	Agar	Day8	2	73	85	6	164	91	0.554878	0.840387	0.0659341	0.259685
MARARso_A3	Soil	Agar	Day8	3	82	85	14	181	99	0.546961	0.832429	0.141414	0.38553
MARLIsf_G10	Ferment	SoilAgar	Day8	1	64	80	11	155	91	0.587097	0.872942	0.120879	0.355092
MARLIsf_G10	Ferment	SoilAgar	Day8	2	76	106	13	195	119	0.610256	0.896568	0.109244	0.336855
MARLIsf_G10	Ferment	SoilAgar	Day8	3	74	82	13	169	95	0.56213	0.847689	0.136842	0.378925
MARLIsf_G10	Ferment	Agar	Day8	1	88	89	0	177	89	0.502825	0.788223	0	0
MARLIsf_G10	Ferment	Agar	Day8	2	90	110	4	204	114	0.558824	0.844358	0.0350877	0.18843
MARLIsf_G10	Ferment	Agar	Day8	3	90	112	3	205	115	0.560976	0.846526	0.026087	0.162225
MTKSKsf_B6	Ferment	SoilAgar	Day8	1	70	90	12	172	102	0.593023	0.878967	0.117647	0.350106
MTKSKsf_B6	Ferment	SoilAgar	Day8	2	84	71	13	168	84	0.5	0.785398	0.154762	0.404325
MTKSKsf_B6	Ferment	SoilAgar	Day8	3	93	62	16	171	78	0.45614	0.741482	0.205128	0.470028
MTKSKsf_B6	Ferment	Agar	Day8	1	97	64	6	167	70	0.419162	0.704203	0.0857143	0.297123
MTKSKsf_B6	Ferment	Agar	Day8	2	80	96	7	183	103	0.562842	0.848406	0.0679612	0.263741
MTKSKsf_B6	Ferment	Agar	Day8	3	104	45	8	157	53	0.33758	0.619976	0.150943	0.399019
NSEERsf_E10	Ferment	SoilAgar	Day8	1	110	61	2	173	63	0.364162	0.647831	0.031746	0.179131
NSEERsf_E10	Ferment	SoilAgar	Day8	2	115	77	5	197	82	0.416244	0.701245	0.0609756	0.249513
NSEERsf_E10	Ferment	SoilAgar	Day8	3	140	62	8	210	70	0.333333	0.61548	0.114286	0.344857
NSEERsf_E10	Ferment	Agar	Day8	1	129	39	2	170	41	0.241176	0.513349	0.0487805	0.222699
NSEERsf_E10	Ferment	Agar	Day8	2	153	38	1	192	39	0.203125	0.467543	0.025641	0.16082
NSEERsf_E10	Ferment	Agar	Day8	3	125	46	3	174	49	0.281609	0.559389	0.0612245	0.250033
WDEOBso_B11	Soil	SoilAgar	Day8	1	44	130	24	198	154	0.777778	1.07991	0.155844	0.405819
WDEOBso_B11	Soil	SoilAgar	Day8	2	43	116	19	178	135	0.758427	1.05698	0.140741	0.384563
WDEOBso_B11	Soil	SoilAgar	Day8	3	46	107	18	171	125	0.730994	1.02552	0.144	0.389227
WDEOBso_B11	Soil	Agar	Day8	1	39	108	12	159	120	0.754717	1.05266	0.1	0.321751
WDEOBso_B11	Soil	Agar	Day8	2	52	106	8	166	114	0.686747	0.976785	0.0701754	0.268107
WDEOBso_B11	Soil	Agar	Day8	3	42	108	11	161	119	0.73913	1.03473	0.092437	0.308925
WVBVBso_A2	Soil	SoilAgar	Day8	1	91	36	75	202	111	0.549505	0.834984	0.675676	0.964905
WVBVBso_A2	Soil	SoilAgar	Day8	2	69	46	72	187	118	0.631016	0.917962	0.610169	0.896479
WVBVBso_A2	Soil	SoilAgar	Day8	3	77	28	84	189	112	0.592593	0.878528	0.75	1.0472
WVBVBso_A2	Soil	Agar	Day8	1	85	53	24	162	77	0.475309	0.760697	0.311688	0.592324
WVBVBso_A2	Soil	Agar	Day8	2	81	71	20	172	91	0.52907	0.814484	0.21978	0.48794
WVBVBso_A2	Soil	Agar	Day8	3	77	58	31	166	89	0.536145	0.821574	0.348315	0.631284
WPRBOsf_C8	Ferment	SoilAgar	Day8	1	109	47	33	189	80	0.42328	0.708374	0.4125	0.697445
WPRBOsf_C8	Ferment	SoilAgar	Day8	2	102	62	43	207	105	0.507246	0.792645	0.409524	0.694421
WPRBOsf_C8	Ferment	SoilAgar	Day8	3	100	55	38	193	93	0.481865	0.767259	0.408602	0.693484
WPRBOsf_C8	Ferment	Agar	Day8	1	135	36	10	181	46	0.254144	0.52837	0.217391	0.48505
WPRBOsf_C8	Ferment	Agar	Day8	2	134	41	7	182	48	0.263736	0.53932	0.145833	0.391831
WPRBOsf_C8	Ferment	Agar	Day8	3	109	41	20	170	61	0.358824	0.642275	0.327869	0.609672
